# Supplementary material for: Monitoring indexes of concrete dam based on correlation and discreteness of multi-point displacements
Source: PLoS One. 2018 Jul 17;13(7):e0200679. doi: 10.1371/journal.pone.0200679 (PMC6049955; doi:10.1371/journal.pone.0200679)
Supplement: S1 File — (XLSX) [file pone.0200679.s001.xlsx]

## Sheet: Sheet1
	DP8-UP	DP18-UP	DP26-UP	DP8-DOWN	DP18-DOWN	DP26-DOWN
日期	CC020101	CC020201	CC020301	CC020401	CC020501	CC020601
1972-07-18	0	0	-0.11	0	-5.65	0
1972-07-21	-0.1	0.28	-0.4	-0.38	-6	0.05
1972-07-27	0.47	-0.14	-0.23	0.23	-6.04	-0.13
1972-07-30	0.3	0	-0.23	0.35	-6.12	-0.05
1972-08-03	0.25	0.13	-0.33	0.25	-6.08	-0.15
1972-08-06	0.35	0.18	-0.31	0.45	-6	0.08
1972-08-09	0.63	0.33	-0.33	0.67	-5.98	0.13
1972-08-12	0.6	0.03	-0.11	0.35	-5.92	-0.12
1972-08-15	-0.1	0.23	-0.33	0.2	-6	0.08
1972-08-18	-0.08	-0.02	-0.13	0.2	-5.96	0.1
1972-08-21	0	-0.02	-0.13	0.25	-6	0.05
1972-08-24	0	0.03	-0.11	0.27	-6	0.27
1972-08-27	0.02	0.03	-0.15	-0.25	-6.23	-0.15
1972-09-01	0.18	0.23	0	0.28	-6	0.32
1972-09-05	0.3	0.33	0.6	0.62	-5.92	0.56
1972-09-08	0.25	0.4	0.55	0.72	-5.95	0.4
1972-09-12	0.28	0.5	0.65	0.6	-5.9	0.4
1972-09-15	0.27	0.51	0.67	0.7	-5.75	0.62
1972-09-19	0.38	0.56	0.72	0.87	-5.92	0.65
1972-09-21	0.4	0.65	0.72	0.97	-5.71	0.6
1972-09-25	0.52	0.6	0.92	1.18	-5.37	0.72
1972-09-28	0.65	0.56	0.9	1.18	-5.46	0.65
1972-10-02	0.4	0.63	0.92	1.16	-5.33	0.65
1972-10-05	0.65	0.85	1.14	1.75	-5.25	0.9
1972-10-09	0.7	1.08	1.32	1.55	-4.95	0.88
1972-10-12	0.8	1.06	1.15	1.73	-4.98	1.05
1972-10-16	0.8	1.05	1.47	2	-4.75	1.05
1972-10-21	0.9	1.35	1.3	2.29	-4.2	1.2
1972-10-23	0.9	1.33	1.34	2.79	-4.08	1.5
1972-10-25	1.02	1.39	1.43	2.92	-4.08	1.39
1972-10-27	1.05	1.43	1.64	3.1	-4	1.41
1972-10-30	1.12	1.5	1.67	3.25	-3.77	1.39
1972-11-02	1.14	1.6	1.67	3.2	-3.5	1.64
1972-11-06	1.15	1.56	1.67	3.29	-3.31	1.6
1972-11-09	1.07	1.62	1.67	3.45	-3.33	1.68
1972-11-13	1.25	1.93	1.67	3.7	-3.02	1.92
1972-11-16	1.39	1.93	1.89	3.95	-2.81	1.97
1972-11-20	1.52	2.08	1.94	4.29	-2.52	1.92
1972-11-23	1.16	2.16	2.08	4.83	-2.29	2.1
1972-11-27	1.8	2.31	2.16	5.2	-1.89	2.5
1972-11-30	1.85	2.43	2.35	5.29	-1.75	2.64
1972-12-04	1.83	2.48	2.52	5.46	-1.55	2.7
1972-12-07	1.75	2.68	2.49	5.53	-1.52	2.67
1972-12-11	1.83	2.66	2.58	5.62	-1.28	2.7
1972-12-14	1.62	2.93	2.79	5.95	-1.14	3.16
1972-12-18	1.67	2.95	2.67	5.67	-0.75	3.27
1972-12-21	1.78	2.93	2.77	5.83	-0.75	3.29
1972-12-25	1.64	2.93	2.77	5.5	-0.65	3.27
1972-12-28	1.48	2.93	2.67	5.48	-0.67	3.29
1973-01-01	1.72	3.16	2.67	5.83	-0.15	3.45
1973-01-04	1.67	3.06	2.67	5.95	-0.2	3.39
1973-01-08	1.62	2.95	2.69	6.07	-0.1	3.41
1973-01-11	1.62	2.93	2.64	6.12	-0.1	3.5
1973-01-15	1.55	3.08	2.56	5.87	-0.07	3.45
1973-01-18	1.67	2.95	2.43	5.87	-0.03	3.45
1973-01-22	1.37	2.95	2.52	5.7	0.05	3.5
1973-01-25	1.48	2.96	2.43	5.62	0.2	3.5
1973-01-29	1.39	2.91	2.43	5.62	0.23	3.39
1973-02-01	1.39	2.98	2.41	5.67	0.35	3.39
1973-02-05	1.27	2.93	2.41	5.23	0.28	3.37
1973-02-08	1.14	2.93	2.43	5.2	0.3	3.37
1973-02-12	1.18	2.93	2.39	5.67	0.38	3.29
1973-02-15	1.39	2.93	2.06	5.53	0.35	3.2
1973-02-19	1.39	2.71	2.06	5.57	0.45	3.14
1973-02-22	1.28	2.98	2.06	5.75	0.45	3.14
1973-02-26	1.37	2.98	1.94	5.71	0.55	3.14
1973-03-01	1.6	3.31	2.45	6.2	1.32	3.6
1973-03-02	1.89	3.33	2.43	6.7	1.39	3.52
1973-03-03	1.8	3.45	2.41	6.7	1.33	3.48
1973-03-04	1.87	3.33	2.52	6.65	1.25	3.64
1973-03-05	1.92	3.39	2.39	6.54	1.25	3.62
1973-03-06	1.98	3.43	2.29	6.65	1.27	3.64
1973-03-08	1.95	3.64	2.46	6.71	1.41	3.68
1973-03-10	1.92	3.43	2.29	6.4	1.27	3.64
1973-03-12	1.89	3.43	2.27	6.67	1.37	3.64
1973-03-15	1.87	3.52	2.39	6.54	1.56	3.85
1973-03-19	1.87	3.52	2.41	6.5	1.62	3.75
1973-03-22	1.85	3.68	2.02	6.7	1.55	3.79
1973-03-26	1.5	3.52	2.27	6.29	1.48	3.64
1973-03-29	1	3.43	1.92	5.82	1.08	3.5
1973-04-02	1	3.25	1.77	5.73	0.93	3.5
1973-04-05	1.1	3.41	1.77	5.83	0.98	3.58
1973-04-09	1.18	3.43	1.67	5.2	1.03	3.46
1973-04-12	1.14	3.35	1.67	5.2	1.1	3.33
1973-04-16	1.15	3.33	1.5	5.2	1	3.31
1973-04-18	1.4	3.71	1.94	5.62	1.25	3.41
1973-04-19	1.39	3.62	1.92	5.67	1.2	3.39
1973-04-23	0.92	3.14	1.47	4.75	0.77	3.14
1973-04-26	0.67	3	1.32	4.58	0.9	3.12
1973-04-30	0.45	2.91	1.2	4.04	0.72	2.89
1973-05-03	0.47	3.02	1.18	4.04	0.25	2.89
1973-05-07	0.5	3.06	1.15	3.75	0.25	2.7
1973-05-10	0.22	2.93	1.7	4	0.15	2.64
1973-05-14	0.4	2.96	1.62	3.7	-0.15	2.75
1973-05-16	0.9	3.64	1.81	4.41	0.7	3.12
1973-05-17	0.85	3.77	1.87	4.9	0.85	3.25
1973-05-18	0.85	3.73	1.83	4.9	0.6	3.25
1973-05-19	0.82	3.83	1.77	4.75	0.53	3.2
1973-05-21	0.65	3.58	1.69	4.08	0.43	3.35
1973-05-23	0.7	3.5	1.6	3.95	-0.05	3.25
1973-05-25	0.5	3.08	1.47	3.75	-0.25	2.73
1973-05-28	0.72	3.37	1.4	3.64	-0.07	2.95
1973-05-31	0.47	3.08	1.18	3.1	-0.52	2.85
1973-06-04	0.15	2.95	0.87	2.7	-0.65	2.7
1973-06-07	-0.15	2.83	0.67	2.6	-0.85	2.62
1973-06-11	-0.43	2.48	0.47	1.3	-1.35	2.48
1973-06-14	-0.6	2.02	0.56	1.2	-1.64	2.29
1973-06-18	-0.42	2.04	0.37	1.33	-1.62	2.2
1973-06-21	0.03	1.75	0.05	1.64	-2.2	1.75
1973-06-22	0.35	2.1	0.27	2.31	-1.83	1.75
1973-06-25	-0.03	2.41	0.47	1.89	-1.75	2.2
1973-06-28	-0.28	2.25	0.32	1.55	-2.02	1.81
1973-07-02	-0.75	1.93	-0.21	0.3	-2.46	1.64
1973-07-05	-0.75	2	-0.23	0.32	-2.56	1.68
1973-07-09	-0.65	1.73	-0.28	0.15	-2.89	1.5
1973-07-12	-0.67	1.56	-0.25	-0.05	-3.27	1.55
1973-07-16	-1	1.58	-0.3	-0.48	-3.56	1.37
1973-07-19	-1.08	1.41	-0.38	-0.5	-3.64	1.39
1973-07-23	-1.28	1.18	-0.53	-1.1	-4	1.1
1973-07-26	-1.33	1.01	-0.63	-1.5	-4.25	1.1
1973-07-30	-1.39	0.9	-0.66	-1.56	-4.5	1.02
1973-08-02	-1.3	1.03	-0.63	-1.56	-4.9	0.97
1973-08-06	-1.28	1.06	-0.43	-1.43	-5.08	0.95
1973-08-09	-1.25	0.9	-0.48	-1.53	-5.45	0.68
1973-08-13	-1.28	0.78	-0.6	-1.85	-5.65	0.65
1973-08-16	-1.23	0.75	-0.33	-1.78	-5.62	0.82
1973-08-20	-1.18	0.76	-0.38	-1.8	-5.54	0.85
1973-08-23	-1.1	0.85	-0.48	-1.8	-5.57	0.78
1973-08-27	-1.25	0.56	-0.51	-2.02	-5.75	0.6
1973-08-30	-1.12	0.53	-0.53	-2	-5.83	0.56
1973-09-03	-0.87	0.91	0.4	-1.64	-5.5	0.73
1973-09-06	-0.78	1.16	0.52	-1.5	-5.33	1.02
1973-09-10	-0.56	1.31	0.67	-0.97	-5.04	1.3
1973-09-13	-0.33	1.51	0.82	-0.5	-4.62	1.41
1973-09-17	-0.2	1.55	0.87	0.1	-4.46	1.48
1973-09-20	-0.15	1.56	0.92	0.2	-4.28	1.62
1973-09-24	-0.17	1.68	0.95	0.3	-4	1.62
1973-09-27	-0.27	2	1.15	0.2	-4.08	1.5
1973-10-01	-0.08	1.98	1.29	0.37	-4	1.62
1973-10-04	-0.07	1.87	1.18	0.45	-3.92	1.64
1973-10-08	-0.03	2	1.37	0.53	-3.81	1.62
1973-10-11	0.03	1.64	1.15	0.48	-3.77	1.68
1973-10-15	0.33	1.81	1.34	1.12	-3.68	1.92
1973-10-18	0.35	1.83	1.37	1.37	-3.75	1.98
1973-10-22	0.48	1.62	1.2	1.53	-3.81	1.87
1973-10-25	0.56	1.68	1.42	1.81	-3.71	1.85
1973-10-29	0.92	1.93	1.67	2.16	-3.39	1.87
1973-11-01	0.9	1.96	1.32	2.35	-3.27	2.22
1973-11-05	0.87	2.04	1.81	2.29	-3.02	2.02
1973-11-08	0.83	2.12	1.77	2.35	-2.85	2.27
1973-11-12	0.85	2.1	1.85	2.33	-2.81	2.35
1973-11-15	0.9	2.18	1.87	2.67	-2.79	2.29
1973-11-19	0.92	2.31	1.89	2.83	-2.96	2.5
1973-11-22	1.05	2.35	1.87	2.79	-2.56	2.54
1973-11-26	1.12	2.41	2.06	2.89	-2.48	2.62
1973-11-29	1.14	2.33	2.02	2.95	-2.48	2.56
1973-12-03	1.05	2.48	2.08	3.04	-2.5	2.62
1973-12-06	1.02	2.16	1.87	3.02	-2.35	2.64
1973-12-10	1.15	2.12	1.8	3.16	-2.22	2.7
1973-12-13	1.15	2.25	1.83	3.37	-2.18	2.56
1973-12-17	1.23	2.43	1.85	3.25	-1.93	2.67
1973-12-20	1.16	2.43	1.89	3.25	-1.83	2.87
1973-12-24	1.1	2.41	2.04	3.31	-1.64	2.95
1973-12-27	0.85	2.25	2.1	3.25	-1.56	2.95
1973-12-31	0.83	2.33	2.16	3.12	-1.5	2.98
1974-01-03	1.05	2.41	2.16	3.16	-1.28	3.04
1974-01-07	0.9	2.43	2.14	3.27	-1.25	3
1974-01-10	0.7	2.27	2.04	3.2	-1.23	3.06
1974-01-14	0.68	1.95	1.95	2.96	-1.2	3.02
1974-01-17	0.45	1.85	1.87	2.92	-1.27	3.18
1974-01-21	0.15	1.89	1.62	2.7	-1.25	3.12
1974-01-24	0.13	1.75	1.69	2.54	-1.1	3.06
1974-01-31	-0.02	1.51	1.62	2.58	-1.25	3.08
1974-02-04	-0.13	1.55	1.58	2.23	-1.14	3.14
1974-02-07	-0.12	1.39	1.58	2.43	-1	3.16
1974-02-11	-0.05	1.62	1.69	2.35	-0.87	3.31
1974-02-14	0.08	1.85	1.87	2.5	-0.7	3.37
1974-02-18	0.2	2	1.79	2.52	-0.85	3.25
1974-02-21	0.28	2.04	1.67	2.52	-0.88	2.96
1974-02-25	0	2.08	1.69	2.31	-0.82	3.04
1974-03-04	0.22	1.98	1.75	2.45	-1.75	3
1974-03-07	0.18	2.12	1.7	2.6	-1.53	3
1974-03-11	-0.05	2.12	1.74	2.45	-1.39	3.12
1974-03-14	0	2	1.77	2.35	-1.33	3.18
1974-03-18	0.13	2.14	1.64	2.41	-1.56	3.12
1974-03-21	0.13	2.31	1.74	2.37	-1.5	3
1974-03-25	0.13	2.37	1.74	2.33	-1.52	2.98
1974-03-28	0.22	2.25	1.85	2.56	-1.6	3.04
1974-04-01	0.33	2.46	1.79	2.56	-1.68	2.89
1974-04-04	0.37	2.68	1.67	2.73	-1.72	2.89
1974-04-08	0.42	2.75	1.52	2.33	-1.83	2.81
1974-04-11	0.48	2.73	1.47	2.43	-1.85	2.83
1974-04-15	0.32	2.64	1.54	2.31	-1.92	2.79
1974-04-18	0.4	2.52	1.17	2	-2.35	2.56
1974-04-22	0.4	2.75	1.29	2.54	-1.62	2.64
1974-04-25	0.4	2.6	1.18	2.62	-1.62	2.54
1974-04-29	0.4	2.48	1.09	2.33	-2.2	2.5
1974-05-02	0.2	2.56	1.15	2.14	-2.41	2.43
1974-05-06	0.3	2.31	1.05	2.02	-2.62	2.31
1974-05-09	0.35	2.31	1.07	1.97	-2.7	2.29
1974-05-13	-0.1	2.2	0.67	1.4	-3.12	2.2
1974-05-16	-0.1	2	0.49	1.27	-3.16	2.02
1974-05-20	-0.42	1.93	0.09	0.5	-3.71	1.8
1974-05-24	-0.2	1.76	0.14	0.75	-3.73	1.74
1974-05-27	-0.62	1.35	-0.18	0.2	-4.08	1.4
1974-05-30	-0.56	1.39	-0.18	0.05	-4.32	1.4
1974-06-03	-0.56	1.16	-0.35	-0.02	-4.37	1.34
1974-06-06	-0.7	1.01	-0.31	-0.45	-4.83	1.4
1974-06-10	-0.82	1.8	-0.6	-0.82	-5.2	1
1974-06-13	-0.6	1.41	-0.18	-0.27	-4.75	1.5
1974-06-17	-0.7	1.03	-0.23	-0.53	-5.03	1.58
1974-06-20	-0.65	1.03	-0.33	-0.8	-5.25	1.24
1974-06-24	-0.95	0.7	-0.6	-0.82	-5.25	1.17
1974-06-27	-0.67	0.95	-0.33	-0.72	-5.33	1.27
1974-07-01	-0.55	1.01	-0.21	-0.48	-5.54	1.25
1974-07-04	-0.62	0.95	-0.3	-0.63	-5.54	1.27
1974-07-08	-1.02	0.41	-0.86	-1.25	-5.62	0.95
1974-07-11	-0.97	0.36	-0.86	-1.6	-5.98	0.95
1974-07-15	-0.73	0.83	-0.56	-0.73	-5.75	1.1
1974-07-18	-0.6	0.85	-0.36	-0.33	-5.25	1.32
1974-07-22	-1.08	0.31	-0.86	-1.28	-5.75	1.12
1974-07-25	-1.23	-0.07	-1.31	-1.8	-6.03	0.97
1974-07-29	-1.35	-0.05	-1.18	-2	-6.25	0.74
1974-08-01	-1.37	-0.14	-1.18	-1.73	-6.37	0.44
1974-08-05	-1.43	-0.17	-1.33	-2.56	-6.53	0.55
1974-08-08	-1.56	-0.3	-1.31	-2.43	-6.5	0.55
1974-08-12	-1.53	-0.15	-1.08	-2.29	-6.53	0.54
1974-08-15	-1.37	-0.24	-1.05	-2.06	-6.75	0.74
1974-08-19	-1.25	-0.3	-0.93	-2.33	-6.83	0.67
1974-08-22	-1	-0.15	-0.63	-1.83	-6.53	0.84
1974-08-26	-1.02	0	-0.35	-1.53	-6.53	0.85
1974-08-29	-0.73	-0.17	-0.6	-1.53	-6.53	0.72
1974-09-02	-0.72	-0.27	-0.75	-1.58	-6.75	0.7
1974-09-09	-0.77	-0.17	-0.71	-1.4	-6.79	0.69
1974-09-12	-0.75	-0.1	-0.56	-1.37	-6.78	0.79
1974-09-16	-0.47	-0.14	-0.4	-1.28	-6.67	0.8
1974-09-19	-0.43	-0.17	-0.33	-1.1	-6.5	0.92
1974-09-23	-0.27	-0.09	-0.2	-0.87	-6.5	0.99
1974-09-26	-0.25	0.01	0.04	-0.77	-6.23	1.04
1974-10-03	-0.3	-0.02	-0.13	-0.75	-6.25	1.02
1974-10-07	-0.33	-0.05	0.1	-0.7	-6.12	1.04
1974-10-10	-0.1	-0.07	0.14	-0.45	-6	1.09
1974-10-14	0.13	0.01	0.44	-0.05	-5.87	1.27
1974-10-17	0.02	-0.07	0.59	0	-5.79	1.32
1974-10-21	-0.05	-0.05	0.67	0.02	-5.83	1.47
1974-10-24	0.28	0.15	0.64	-0.05	-5.73	1.14
1974-10-28	0.18	0.35	0.89	0.17	-5.75	1.42
1974-10-31	0.15	0.43	0.89	0.4	-5.53	1.4
1974-11-04	0.12	0.63	0.95	0.42	-5.4	1.55
1974-11-07	0.25	0.63	0.97	0.5	-5.29	1.69
1974-11-11	0.12	0.55	0.87	0.56	-5.33	1.72
1974-11-14	-0.1	0.4	0.95	0.38	-5.2	1.87
1974-11-18	-0.2	0.2	0.94	0.72	-5	1.94
1974-11-21	0.13	0.46	1.04	0.87	-4.75	1.87
1974-11-25	0.17	0.5	1.09	1	-4.54	2.04
1974-11-28	0.07	0.68	1.24	1.07	-4.25	2.39
1974-12-02	-0.07	0.93	1.32	1.15	-4.16	2.41
1974-12-05	-0.25	0.56	1.37	0.92	-4.03	2.43
1974-12-09	-0.25	0.31	1.15	0.85	-3.98	2.33
1974-12-12	-0.33	0.15	1.15	0.92	-3.81	2.6
1974-12-16	-0.56	-0.09	1.14	0.93	-3.54	2.54
1974-12-19	-0.5	-0.07	1.12	0.97	-3.37	2.83
1974-12-23	-0.5	0.15	1.2	0.98	-3.04	2.87
1974-12-26	-0.42	0.16	1.1	1.02	-2.85	2.96
1974-12-30	-0.7	0.21	1.12	1.16	-2.83	2.92
1975-01-02	-0.7	0.4	1.07	0.98	-2.43	2.87
1975-01-06	-0.62	0.18	0.99	1.08	-2.25	2.79
1975-01-09	-0.77	0.4	1.05	0.83	-2.22	2.89
1975-01-13	-0.56	0.53	1.05	1.12	-2.12	2.79
1975-01-16	-0.8	0.68	1.15	1.12	-2.02	2.99
1975-01-20	-0.73	0.81	1.09	1.07	-1.89	3.02
1975-01-23	-0.65	0.91	1.24	1.25	-1.8	3.14
1975-01-27	-0.75	0.85	1.07	1.2	-1.72	3.08
1975-01-30	-0.6	0.93	1.2	1.32	-1.48	3.14
1975-02-03	-0.65	1.03	1.18	1.2	-1.25	3.06
1975-02-06	-0.6	1.1	1.18	1.67	-0.93	3.16
1975-02-09	-0.52	0.96	1.07	1.75	-0.77	3.29
1975-02-13	-0.43	1.19	1.3	1.97	-0.56	3.08
1975-02-17	-0.42	1.35	1.14	1.97	-0.62	3.31
1975-02-20	-0.3	1.55	1.43	2.14	-0.5	3.33
1975-02-24	-0.22	1.58	1.35	2.31	-0.43	3.31
1975-02-28	0.15	1.81	1.55	2.52	-0.45	3.35
1975-03-03	0	1.81	1.32	2.41	-0.32	3.29
1975-03-06	-0.02	1.8	1.25	2.58	-0.22	3.35
1975-03-10	0.03	1.81	1.3	2.52	-0.1	3.39
1975-03-13	0.02	1.87	1.3	2.7	-0.08	3.29
1975-03-17	0.15	2.08	1.47	3	0.17	3.37
1975-03-20	0.45	2.06	1.37	2.98	0.15	3.31
1975-03-24	0.23	2.25	1.62	2.95	0.27	3.5
1975-03-27	0.25	2.35	1.5	2.87	0.18	3.35
1975-03-31	0.27	2.37	1.32	2.77	0.22	3.24
1975-04-03	0.32	2.56	1.6	3.16	0.05	3.06
1975-04-07	0.4	2.35	1.27	2.95	0.08	3.06
1975-04-10	0.32	2.45	1.24	2.87	0.1	3.14
1975-04-14	0.35	2.41	1.12	2.87	0	3.24
1975-04-17	0.25	2.35	1.07	2.75	-0.22	2.89
1975-04-21	0.35	2.29	1.12	3	-0.2	2.99
1975-04-24	0.37	2.33	1.15	2.79	-0.02	2.95
1975-04-28	0.25	2.23	0.84	2.14	-0.18	2.87
1975-05-01	0.07	2.25	0.87	2.35	-0.37	2.81
1975-05-05	0.2	2.45	0.99	2.54	-0.17	2.92
1975-05-08	0.18	2.25	0.9	2.56	-0.27	2.92
1975-05-12	0.15	2.43	0.92	2.54	-0.3	2.85
1975-05-15	-0.05	2.16	0.65	2.16	-0.62	2.7
1975-05-19	0.1	2.16	0.7	2.37	-0.56	2.58
1975-05-22	0.37	2.35	1.14	2.39	-0.5	2.87
1975-05-26	-0.1	2.12	0.64	1.87	-0.78	2.7
1975-05-29	-0.13	1.89	0.42	1.6	-1.16	2.7
1975-06-02	-0.95	1.53	0.24	0.47	-1.68	2.31
1975-06-05	-0.82	1.37	0.07	0.48	-2	2.06
1975-06-09	-1.07	1.03	-0.25	-0.03	-2.43	2.06
1975-06-12	-0.95	1.33	0.07	-0.02	-2.73	2.06
1975-06-16	-1.27	0.9	-0.11	-0.62	-3.02	2.04
1975-06-19	-0.88	0.9	-0.15	-0.5	-3.2	2.04
1975-06-23	-1.07	0.78	-0.21	-0.65	-3.52	1.79
1975-06-26	-0.63	0.98	-0.2	-0.4	-3.31	1.79
1975-06-28	-0.43	1.16	0.22	0.27	-2.81	2.08
1975-06-30	-0.52	1.25	0.14	0.27	-2.81	2.04
1975-07-03	-0.62	1.03	-0.2	-0.08	-2.87	1.81
1975-07-07	-0.8	0.83	-0.35	-0.35	-3.22	2.06
1975-07-10	-1.32	0.43	-0.51	-1.08	-3.43	1.69
1975-07-14	-1.02	0.56	-0.43	-0.92	-3.46	1.54
1975-07-17	-0.97	0.73	-0.36	-0.77	-3.23	1.85
1975-07-21	-1.56	0.25	-0.9	-1.39	-3.79	1.67
1975-07-24	-1.33	0.03	-0.68	-1.43	-3.95	1.56
1975-07-28	-1.72	-0.4	-1.16	-2.12	-4.53	1.15
1975-07-31	-1.37	-0.56	-1.23	-1.87	-4.82	1.23
1975-08-04	-1.3	-0.28	-0.96	-1.81	-5.03	1.15
1975-08-07	-1.48	-0.42	-1	-2.39	-5.08	1.37
1975-08-11	-1.72	-0.49	-1.14	-2.39	-5.25	1.14
1975-08-14	-1.53	-0.3	-0.75	-1.81	-5	0.95
1975-08-18	-1.12	0.03	-0.63	-1.73	-4.95	1.08
1975-08-20	-1.03	0.01	-0.36	-1.64	-4.75	1.12
1975-08-22	-0.92	-0.09	-0.65	-1.77	-5.08	1.15
1975-08-25	-1.3	-0.07	-0.75	-1.7	-4.92	1.23
1975-09-01	-1.3	-0.02	-0.61	-2.12	-5.33	1.1
1975-09-04	-1.2	-0.07	-0.38	-1.95	-5.41	1.14
1975-09-08	-1.05	-0.12	-0.53	-1.98	-5.54	1.39
1975-09-15	-0.95	-0.22	-0.55	-1.62	-5.75	1.03
1975-09-18	-0.7	0.05	-0.1	-1.37	-5.82	1.37
1975-09-22	-0.7	0.03	-0.03	-1.47	-5.75	1.37
1975-09-25	-0.78	0.03	0.15	-1.41	-5.78	1.37
1975-09-29	-0.67	0.26	0.34	-1.08	-5.57	1.55
1975-10-02	-0.53	0.2	0.09	-1.08	-5.73	1.43
1975-10-06	-0.25	0.25	0.5	-0.85	-5.23	1.75
1975-10-09	-0.08	0.46	0.54	-0.65	-5.12	1.58
1975-10-13	-0.12	0.41	0.59	-0.08	-5.15	1.7
1975-10-16	-0.03	0.43	0.7	-0.02	-5.96	1.62
1975-10-20	0	0.41	0.7	0	-5.71	1.73
1975-10-23	-0.15	0.96	1.2	0.33	-4.58	2.5
1975-10-27	-0.12	0.85	1.12	0.13	-4.12	2.41
1975-10-30	-0.17	1.01	1.2	0.1	-4	2.54
1975-11-03	-0.12	1.08	1.37	0.25	-3.87	2.58
1975-11-06	-0.03	0.95	1.12	0.53	-4.2	2.23
1975-11-10	-0.02	1.01	1.24	0.75	-3.71	2.58
1975-11-13	0	1.14	1.4	0.93	-3.5	2.6
1975-11-20	0.07	0.95	1.32	1.12	-3.62	2.64
1975-11-27	0.28	1.14	1.62	1.62	-3.06	2.83
1975-12-01	0.2	1.3	1.62	1.53	-2.71	2.87
1975-12-04	0.37	1.43	1.6	1.62	-2.75	3.08
1975-12-08	0.13	1.39	1.85	1.58	-2.52	3.16
1975-12-11	0.03	1.23	1.67	1.64	-2.18	3.2
1975-12-15	0.03	1.16	1.69	1.7	-2.12	3.33
1975-12-18	-0.02	1.08	1.69	1.7	-2.02	3.22
1975-12-22	-0.05	1.18	1.89	1.95	-1.87	3.52
1975-12-25	0.03	1.23	1.64	2	-1.75	3.37
1975-12-29	-0.07	1.06	1.62	2.1	-1.75	3.62
1976-01-01	-0.03	1.1	1.56	2.16	-1.53	3.49
1976-01-05	-0.1	1.25	1.67	1.97	-1.25	3.5
1976-01-08	-0.12	1.43	1.64	2	-1.33	3.64
1976-01-12	-0.05	1.55	1.67	1.85	-1	3.6
1976-01-15	-0.02	1.18	1.67	1.83	-0.87	3.64
1976-01-19	-0.1	1.28	1.5	1.73	-0.93	3.46
1976-01-22	-0.42	1.19	1.18	1.58	-0.92	3.54
1976-01-26	-0.52	1.25	1.34	1.55	-0.85	3.64
1976-01-29	-0.6	1.06	1.05	1.4	-0.87	3.5
1976-02-02	-0.52	1.43	1.34	1.5	-0.68	3.64
1976-02-05	-0.52	1.53	1.37	1.56	-0.65	3.54
1976-02-09	-0.37	1.58	1.32	1.56	-0.45	3.56
1976-02-12	-0.42	1.83	1.24	1.53	-0.55	3.62
1976-02-16	-0.27	1.6	1.32	1.6	-0.62	3.5
1976-02-19	-0.4	1.64	1.35	1.48	-0.67	3.64
1976-02-23	-0.47	1.51	1.35	1.47	-0.53	3.58
1976-02-26	-0.43	1.7	1.39	1.56	-0.47	3.75
1976-03-01	-0.32	1.62	1.47	1.52	-0.52	3.6
1976-03-04	-0.6	1.93	1.56	1.6	-0.2	3.56
1976-03-08	-0.35	1.95	1.39	1.92	-0.43	3.67
1976-03-11	-0.52	1.85	1.25	1.8	-0.22	3.67
1976-03-15	-0.25	2.25	1.58	2.06	0	3.68
1976-03-18	0.17	2.37	1.58	2.02	-0.02	3.77
1976-03-22	-0.07	2.27	1.79	2.2	0.25	3.94
1976-03-25	-0.1	2.45	1.75	2.18	0.27	3.71
1976-03-29	-0.12	2.41	1.67	2.02	0.38	3.71
1976-04-01	-0.18	2.56	1.39	2.12	0.25	3.56
1976-04-05	-0.13	2.48	1.72	2.22	0.38	3.7
1976-04-08	-0.23	2.45	1.52	2.06	0.45	3.79
1976-04-12	-0.33	2.48	1.62	2.02	0.18	3.67
1976-04-15	-0.02	2.73	1.43	2.04	0.25	3.67
1976-04-19	-0.27	2.68	1.49	1.83	0.22	3.62
1976-04-22	-0.48	2.39	1.02	1.32	-0.15	3.45
1976-04-26	-0.23	2.39	1.12	1.56	-0.27	3.45
1976-04-29	-0.47	2.33	0.74	1.25	-0.45	3.16
1976-05-03	-0.22	2.66	0.97	1.56	-0.2	3.16
1976-05-06	-0.17	2.5	0.8	1.5	-0.35	3.43
1976-05-10	-0.35	2.27	0.72	1.1	-0.67	3.33
1976-05-13	-0.68	1.93	0.6	0.73	-0.9	3.08
1976-05-17	-0.87	2	0.62	0.45	-0.97	3.04
1976-05-20	-0.5	2.18	0.72	0.93	-0.83	3.14
1976-05-24	-0.77	1.87	0.4	0.68	-1.14	3.02
1976-05-27	-0.56	1.51	0.15	0.22	-1.62	2.75
1976-05-31	-0.63	1.39	0.15	0.22	-1.72	2.69
1976-06-03	-0.72	1.56	0.25	-0.12	-1.78	2.5
1976-06-07	-1	1.28	0.27	-0.4	-2.27	2.5
1976-06-10	-0.93	1.53	0.27	-0.08	-2.02	2.77
1976-06-14	-1.48	1.11	0.02	-1.25	-3.27	2.64
1976-06-17	-1.41	0.93	-0.05	-1.08	-2.98	2.49
1976-06-21	-1.37	0.66	-0.31	-1.58	-3.27	2.31
1976-06-24	-1.37	0.93	-0.15	-1.3	-3.27	2.43
1976-06-28	-1.48	1.05	-0.01	-1.58	-3.37	2.25
1976-07-01	-1.32	0.93	-0.13	-1.56	-3.62	2.25
1976-07-05	-0.95	0.98	0.14	-1.43	-3.64	2.14
1976-07-08	-1.23	0.98	0.07	-1.52	-3.58	2.04
1976-07-12	-1.27	0.9	-0.15	-1.58	-4	2.14
1976-07-15	-1.32	0.8	-0.3	-1.95	-4.12	1.95
1976-07-19	-1.62	0.38	-0.41	-2.33	-4.58	1.74
1976-07-22	-1.89	0.23	-0.78	-2.93	-5.37	1.74
1976-07-26	-2.12	-0.02	-0.81	-3.62	-5.58	1.29
1976-07-29	-2.12	-0.34	-0.85	-3.85	-5.96	1.3
1976-08-02	-2.22	-0.35	-1.01	-3.98	-6.04	1.14
1976-08-05	-2.35	-0.42	-1.14	-4.25	-6.48	1.05
1976-08-09	-2.25	-0.22	-0.83	-4.25	-6.75	0.95
1976-08-12	-2.06	-0.62	-1.14	-4.33	-6.98	0.75
1976-08-16	-1.98	-0.37	-0.91	-4.33	-7.08	0.72
1976-08-19	-2.02	-0.45	-1.06	-4.2	-7.33	0.7
1976-08-23	-1.89	-0.56	-1.01	-4.37	-7.33	0.77
1976-08-26	-1.89	-0.59	-1.05	-4.29	-7.53	0.75
1976-08-30	-1.83	-0.59	-1.03	-4.25	-7.45	0.8
1976-09-02	-1.97	-0.39	-0.8	-4.29	-7.5	0.67
1976-09-06	-1.78	-0.27	-0.71	-3.5	-7.46	0.75
1976-09-09	-1.64	-0.25	-0.31	-3.39	-7.25	0.99
1976-09-13	-1.5	-0.04	-0.08	-3.14	-7	1.02
1976-09-16	-1.53	0.13	0.3	-3.14	-6.78	1.2
1976-09-20	-1.27	0.2	0.27	-3.14	-6.87	1.37
1976-09-23	-1.28	-0.02	0.27	-2.95	-6.79	1.42
1976-09-27	-1.28	0.01	0.42	-2.5	-6.67	1.64
1976-09-30	-1.1	0.08	0.42	-2.6	-6.45	1.56
1976-10-04	-1.25	0.13	0.49	-2.35	-6.41	1.72
1976-10-07	-0.97	0.05	0.67	-2.2	-6.45	1.75
1976-10-11	-1.05	0.11	0.5	-2.29	-6.25	1.77
1976-10-14	-1.1	0.11	0.64	-2.2	-6	1.75
1976-10-18	-0.93	0.21	0.67	-1.87	-5.73	1.95
1976-10-21	-0.82	0.26	0.74	-1.8	-5.65	1.95
1976-10-25	-1.07	0.33	0.87	-1.92	-5.16	2.12
1976-10-28	-1.1	0.03	0.77	-1.8	-5.45	2.12
1976-11-02	-1.1	0.28	0.8	-1.55	-5.16	2.18
1976-11-04	-1.02	0.42	1.07	-1.55	-5.25	2.25
1976-11-08	-1.16	0.33	0.87	-1.43	-4.87	2.45
1976-11-11	-1.1	0.33	1	-1.3	-4.9	2.52
1976-11-15	-1.37	-0.35	0.94	-1.43	-4.33	2.6
1976-11-18	-1.48	-0.8	0.75	-1.39	-4.58	2.6
1976-11-22	-1.48	-0.64	0.89	-1.3	-4.45	2.62
1976-11-25	-1.32	-0.72	0.77	-1.3	-4.5	2.64
1976-11-29	-1.39	-0.82	0.72	-1.3	-4.57	2.58
1976-12-02	-1.2	-0.67	0.56	-1.35	-4.25	2.75
1976-12-09	-1.78	-0.62	0.7	-1.32	-4.03	2.87
1976-12-16	-1.89	-0.52	0.87	-1.27	-3.71	2.62
1976-12-20	-1.68	-0.39	0.9	-1.33	-3.73	2.7
1976-12-23	-1.62	0.06	0.87	-1.32	-3.56	2.77
1976-12-27	-1.67	-0.27	0.97	-1.3	-3.12	2.92
1976-12-30	-1.87	-0.77	0.82	-1.3	-3.08	3.06
1977-01-06	-1.89	-1.12	0.55	-1.41	-2.81	2.95
1977-01-10	-2.14	-1.14	0.56	-1.52	-2.7	3.27
1977-01-20	-2.27	-1.1	0.42	-1.53	-2.31	3.31
1977-01-24	-2.37	-0.97	0.27	-1.72	-2.23	3.31
1977-01-27	-2.12	-0.6	0.09	-1.52	-2.18	3.37
1977-01-31	-2.52	-0.94	0.42	-1.75	-2.14	3.79
1977-02-03	-2.18	-1	0.3	-1.72	-1.95	3.58
1977-02-07	-2.23	-0.69	0.42	-1.37	-1.78	3.56
1977-02-10	-2.12	-0.7	0.52	-1.43	-1.89	3.52
1977-02-14	-1.93	-0.22	0.54	-1.25	-1.62	3.58
1977-02-21	-1.93	0.1	0.85	-0.85	-1.33	3.75
1977-02-24	-1.62	0.21	0.87	-0.93	-1.27	3.58
1977-02-28	-1.6	0.65	0.89	-0.8	-1.33	3.54
1977-03-03	-1.41	0.83	0.9	-0.53	-1.15	3.6
1977-03-07	-1.2	1.14	1.15	-0.33	-1.16	3.6
1977-03-10	-1.18	1.08	1.3	-0.33	-1.18	3.54
1977-03-14	-1.39	1.3	1.17	-0.32	-1.2	3.5
1977-03-17	-1.2	1.39	0.95	-0.4	-1.28	3.58
1977-03-21	-1.16	1.41	1.17	-0.23	-1.15	3.56
1977-03-28	-1.15	1.53	1.02	0.18	-0.88	3.46
1977-03-31	-0.88	1.75	1.37	0.47	-0.75	3.52
1977-04-04	-0.93	1.85	1.3	0.43	-0.72	3.45
1977-04-07	-1.12	1.85	1.27	0.17	-0.75	3.54
1977-04-11	-0.8	1.85	0.95	0.08	-0.75	3.54
1977-04-14	-0.8	1.53	0.87	0.15	-1.12	3.27
1977-04-21	-0.72	1.96	1.12	0.67	-1.03	3.35
1977-04-25	-0.82	2.1	0.47	-0.05	-1.32	3
1977-04-28	-0.56	2.31	1.12	0.8	-0.53	3.24
1977-04-30	-0.47	2.35	1.18	0.92	-0.48	3.37
1977-05-04	-0.55	1.73	1.07	0.88	-0.23	3.27
1977-05-19	-0.56	2.39	1.3	1.15	-0.33	3.56
1977-05-23	-0.73	2.02	0.8	0.67	-0.53	3.08
1977-05-26	-0.59	1.71	0.9	0.4	-0.82	3
1977-05-30	0.17	1.62	0.49	0.12	-1.35	3
1977-06-02	0.17	1.46	0.45	0.17	-1.7	2.85
1977-06-07	0.28	1.06	0.2	0.07	-2.27	2.75
1977-06-09	-0.37	1.18	0.49	-0.03	-2.23	2.74
1977-06-24	0.25	1.12	0.4	0.17	-2.52	2.37
1977-06-27	0.08	0.71	-0.03	0.33	-2.96	2.27
1977-06-30	-0.13	0.73	-0.03	-1.25	-3.2	1.97
1977-07-04	-0.65	0.26	-0.16	-2.04	-3.64	1.92
1977-07-07	-1.12	-0.17	-0.35	-2.58	-4.15	1.47
1977-07-14	-0.93	-0.59	-1.03	-2.41	-5.25	1.09
1977-07-18	-0.8	-0.44	-0.78	-2.85	-5.83	1.1
1977-07-21	-0.4	-0.56	-1.03	-2.71	-5.98	0.97
1977-07-25	-0.5	-0.87	-1.01	-3.12	-5.33	0.8
1977-07-28	-0.67	-0.84	-0.96	-3.04	-5.33	0.94
1977-08-01	-0.7	-0.84	-1.06	-3.31	-5.54	0.87
1977-08-04	-1.14	-1.12	-1.01	-3.48	-6	0.74
1977-08-08	-1.14	-1.52	-1.39	-3.16	-6.65	0.47
1977-08-11	-1.39	-1.25	-1.35	-3.14	-6.95	0.47
1977-08-15	-0.65	-1.14	-0.96	-3.62	-6.67	0.6
1977-08-18	-0.72	-1.14	-0.73	-3.2	-6.41	0.89
1977-08-25	-0.33	-0.99	-0.65	-3.08	-6.41	0.87
1977-08-29	-0.52	-0.67	-0.4	-3.02	-6.71	0.77
1977-09-01	-0.22	-0.72	-0.33	-3.02	-6.57	0.99
1977-09-05	-0.13	-0.95	-0.7	-3.06	-6.73	1
1977-09-19	-0.3	-0.77	-0.5	-2.5	-6.75	1.37
1977-09-22	-0.23	-0.67	-0.13	-2.83	-6.67	1.35
1977-09-29	-0.2	-1	-0.31	-2.37	-6.5	1.43
1977-10-02	-0.03	-0.85	-0.45	-2.37	-6.57	1.27
1977-10-06	-0.05	-0.77	-0.38	-2.37	-6.75	1.39
1977-10-10	0.02	-0.99	-0.1	-1.98	-6.33	1.39
1977-10-13	0.32	-0.56	-0.1	-1.75	-6.4	1.4
1977-10-17	0.32	-0.52	-0.05	-1.85	-6	1.5
1977-10-20	0.4	-0.6	-0.13	-1.75	-6.29	1.49
1977-10-24	0.52	-0.39	0.17	-1.39	-6.2	1.37
1977-10-27	0.33	-0.25	0.22	-1.55	-6.45	1.54
1977-10-31	0.17	-0.3	0.05	-1.55	-5.79	1.5
1977-11-03	0.35	-0.52	0.27	-1.39	-5.73	1.37
1977-11-07	0.37	-0.52	0.35	-1.27	-5.75	1.85
1977-11-14	0.15	-0.56	0.56	-1.07	-5.2	2.18
1977-11-17	0.1	-0.85	0.22	-1.14	-5.78	2.06
1977-11-21	0.02	-0.84	0.39	-1.03	-5.28	2.08
1977-11-24	0.28	-0.79	0.3	-0.73	-5.37	2.14
1977-11-28	0.42	-0.67	0.42	-0.93	-5.32	2.27
1977-12-15	0.13	-0.32	0.59	-0.48	-4.58	2.5
1977-12-19	0.32	-0.27	0.67	-0.28	-4.45	2.39
1977-12-22	-0.03	-0.5	0.72	-0.22	-4.2	2.54
1977-12-26	-0.05	-0.7	0.79	-0.73	-3.89	2.83
1977-12-29	-0.3	-0.74	0.79	-0.75	-3.79	2.75
1978-01-02	-0.42	-1.05	0.6	-0.62	-3.6	2.89
1978-01-05	-0.4	-1	0.54	-0.7	-3.54	2.85
1978-01-09	-0.4	-0.72	0.55	-0.75	-3.25	2.92
1978-01-12	-0.28	-0.77	0.67	-0.77	-3.46	2.81
1978-01-16	-0.4	-0.72	0.56	-0.55	-2.96	2.81
1978-01-19	-0.4	-1.07	0.65	-0.73	-3	3.06
1978-01-23	-0.4	-0.65	0.6	-0.72	-2.77	2.99
1978-01-26	-0.4	-0.47	0.6	-0.33	-2.81	3
1978-01-30	-0.37	-0.69	0.56	-0.56	-2.62	2.92
1978-02-02	-0.23	-1.02	0.24	-0.56	-2.27	3.1
1978-02-06	-0.38	-0.27	0.55	-0.52	-2.22	3.33
1978-02-09	-0.53	-0.28	0.6	-0.35	-2.08	3.27
1978-02-13	-0.45	-0.6	0.64	-0.18	-1.62	3.22
1978-02-16	-0.65	-0.65	0.7	-0.18	-1.7	3.29
1978-02-20	-0.5	-0.32	0.74	-0.47	-1.3	3.35
1978-02-23	-0.02	-0.15	0.6	-0.03	-1.37	3.02
1978-02-27	-0.05	0.16	0.62	0.1	-1.58	3.04
1978-03-02	0.05	0.28	0.62	0.13	-1.39	3.24
1978-03-06	0.03	0.38	0.56	0.42	-1.25	3.16
1978-03-09	0.13	0.38	0.7	0.35	-1.3	3.31
1978-03-13	0.18	0.23	0.82	0.37	-0.92	3.02
1978-03-16	-0.05	-0.19	0.56	0.27	-0.95	3.37
1978-03-20	-0.15	0.48	0.79	0.35	-0.8	3.16
1978-03-23	0.1	0.78	0.84	0.65	-0.72	3.16
1978-03-27	0.35	0.73	0.92	0.43	-0.73	3.04
1978-03-30	0.27	1	0.9	0.5	-0.55	3.37
1978-04-03	0.35	0.88	0.67	0.97	-0.1	3.27
1978-04-06	0.4	1.08	0.56	1	-0.35	3.2
1978-04-10	0.48	1.08	0.47	0.68	-0.62	2.89
1978-04-13	0.37	1.23	0.4	0.45	-0.88	2.92
1978-04-17	0.53	1.33	0.42	0.63	-0.92	2.85
1978-04-20	0.38	1.3	0.44	0.62	-1.05	2.95
1978-04-24	0.63	1.58	0.67	0.75	-0.98	2.99
1978-04-27	0.35	1.19	0.3	0.4	-1.32	2.74
1978-05-01	-0.02	1.03	0.12	0.25	-1.3	2.56
1978-05-04	0	0.83	-0.03	-0.03	-1.43	2.56
1978-05-08	0.12	0.86	0.14	-0.18	-1.68	2.41
1978-05-11	0.35	1.23	0.4	0.23	-1.47	2.58
1978-05-15	0.12	1.03	0.05	-0.25	-1.77	2.39
1978-05-18	0.05	1	-0.03	-0.18	-2.14	2.14
1978-05-22	-0.05	0.73	-0.08	-0.7	-2.41	2.16
1978-05-25	-0.25	0.53	-0.13	-0.87	-2.95	2.06
1978-05-29	-0.4	0.4	-0.48	-1.03	-3.18	2.04
1978-06-01	0.07	0.56	-0.11	-0.7	-2.67	2.24
1978-06-05	0.1	0.31	-0.38	-0.87	-2.77	1.97
1978-06-08	0.33	0.2	-0.53	-1.1	-3.02	1.97
1978-06-12	-0.3	0.01	-0.83	-1.7	-3.54	1.81
1978-06-15	-0.6	-0.17	-0.81	-2	-3.64	1.77
1978-06-19	-0.62	-0.54	-1.05	-2.1	-3.95	1.47
1978-06-22	-0.55	-0.22	-0.8	-2.14	-4.25	1.47
1978-06-26	-0.82	-0.56	-1.12	-2.75	-4	1.43
1978-06-29	-1.32	-1.15	-1.56	-3.52	-4	1.27
1978-07-03	-1.39	-1.42	-2.02	-4.12	-4.4	0.92
1978-07-06	-1.6	-1.77	-2.04	-4.5	-5.07	0.82
1978-07-10	-1.93	-1.97	-2.37	-5.08	-5.5	0.42
1978-07-13	-1.5	-1.67	-2.2	-4.75	-5.37	0.42
1978-07-17	-1.5	-1.77	-2.02	-4.79	-5.5	0.45
1978-07-20	-1.43	-1.77	-2	-4.5	-5.82	0.59
1978-07-24	-1.3	-1.72	-1.93	-4.5	-5.54	0.35
1978-07-27	-1.39	-1.97	-1.68	-4.83	-5.65	0.47
1978-07-31	-1.18	-1.77	-1.93	-4.7	-6.2	0.22
1978-08-03	-1.39	-1.87	-1.83	-4.87	-6.16	0.32
1978-08-07	-1.39	-1.81	-2.12	-5.2	-6.45	0.07
1978-08-10	-1.39	-1.97	-2.27	-5.45	-6.79	-0.56
1978-08-14	-1.25	-1.77	-2.08	-5.29	-6.58	-0.43
1978-08-17	-1.18	-1.92	-2.12	-5.08	-6.96	0.07
1978-08-21	-1.23	-1.52	-1.93	-5.08	-6.65	-0.08
1978-08-24	-1.03	-1.72	-2.02	-5.08	-7	0.12
1978-08-28	-1.39	-1.7	-2.02	-5.2	-7.25	-0.18
1978-08-31	-1.05	-1.62	-2.02	-5.08	-7.45	-0.03
1978-09-04	-1.27	-1.77	-2	-5.2	-7.04	-0.28
1978-09-07	-1.03	-1.72	-2.12	-5.29	-7.33	-0.23
1978-09-11	-0.65	-1.4	-1.68	-4.7	-6.95	-0.08
1978-09-14	-0.82	-1.52	-1.73	-4.4	-6.83	0.15
1978-09-18	-0.65	-1.3	-1.64	-4.29	-6.95	-0.03
1978-09-21	-0.6	-1.37	-1.7	-4.04	-6.75	0.12
1978-09-25	-0.65	-1.37	-1.58	-3.79	-6.25	0.22
1978-09-28	-0.63	-1.52	-1.37	-4	-6.2	0.47
1978-10-02	-0.4	-1.02	-1.41	-3.29	-6.33	0.04
1978-10-05	-0.5	-1.15	-1.37	-3.31	-6.03	-0.03
1978-10-09	-0.33	-1.17	-1.37	-2.56	-5.98	0.97
1978-10-12	-0.15	-1.07	-1.31	-2.46	-5.75	0.95
1978-10-16	-0.05	-1.02	-1.08	-2.64	-5.79	0.32
1978-10-19	-0.2	-1.05	-0.96	-2.37	-5.75	0.52
1978-10-23	0.05	-0.92	-0.83	-2.39	-5.45	0.72
1978-10-26	-0.2	-1.37	-1.08	-2.45	-5.45	0.82
1978-10-30	-0.2	-1.62	-0.88	-2.5	-5.33	0.82
1978-11-02	-0.05	-1.52	-0.93	-2.1	-5	1.12
1978-11-06	-0.4	-1.62	-0.68	-2.1	-4.83	1.12
1978-11-09	-0.25	-1.62	-0.95	-2.29	-4.79	1.27
1978-11-13	-0.4	-1.64	-0.73	-2.1	-4.45	1.37
1978-11-16	-0.3	-1.56	-0.63	-2.1	-4.5	1.27
1978-11-20	-0.45	-1.72	-0.53	-2.1	-4.45	1.32
1978-11-23	-0.6	-1.81	-0.83	-2.1	-4.45	1.34
1978-11-27	-0.72	-2.06	-0.7	-2.29	-4.2	1.58
1978-12-01	-0.5	-2.27	-0.56	-2.08	-4.2	1.52
1978-12-04	-0.5	-2.29	-0.68	-2.2	-3.58	1.79
1978-12-07	-0.6	-2.14	-0.55	-2	-3.95	1.56
1978-12-11	0	-1.97	-0.53	-2.04	-3.6	1.81
1978-12-14	-0.5	-1.92	-0.48	-1.6	-3.54	1.72
1978-12-18	-0.4	-1.77	-0.48	-1.7	-3.35	1.81
1978-12-22	-0.6	-2.12	-0.48	-1.8	-3.35	1.97
1978-12-25	-0.8	-2.12	-0.43	-2	-2.95	2.37
1978-12-29	-1.02	-2.02	-0.33	-1.85	-3.12	2.27
1979-01-01	-1.05	-2.5	-0.3	-1.81	-2.64	2.31
1979-01-04	-1.12	-2.35	-0.33	-1.93	-2.85	2.33
1979-01-08	-1.14	-2.06	-0.33	-1.85	-2.75	2.22
1979-01-11	-0.9	-1.58	-0.13	-1.62	-2.54	2.46
1979-01-15	-1.02	-1.97	-0.13	-1.87	-2.54	2.6
1979-01-18	-1.14	-2.29	-0.35	-2.08	-2.62	2.37
1979-01-22	-1.2	-1.97	-0.16	-2.08	-2.62	2.6
1979-01-25	-1	-2.04	-0.2	-1.87	-2.29	2.56
1979-01-29	-0.93	-1.69	-0.23	-1.78	-2.08	2.56
1979-02-01	-1.16	-1.87	-0.08	-1.93	-2.06	2.77
1979-02-05	-1.05	-1.74	-0.03	-1.68	-2	2.75
1979-02-08	-0.56	-1.32	-0.03	-1.25	-1.75	2.69
1979-02-12	-0.93	-1.3	0	-1.35	-1.97	2.75
1979-02-15	-0.88	-1.12	0.02	-1.28	-1.77	2.58
1979-02-19	-0.52	-0.85	0.14	-1.08	-1.55	2.79
1979-02-22	-0.45	-0.74	0.1	-1.1	-1.55	2.83
1979-02-26	-0.56	-0.82	0.17	-1.08	-1.41	2.77
1979-03-01	-0.43	-0.69	0.25	-0.95	-1.43	2.81
1979-03-05	-0.3	-0.6	0.19	-0.78	-1.53	2.89
1979-03-08	-0.27	-0.34	0.27	-0.67	-1.41	2.79
1979-03-12	-0.18	-0.45	0.32	-0.75	-1.32	2.75
1979-03-15	-0.42	-0.44	0.39	-0.72	-1.12	2.81
1979-03-19	-0.38	-0.28	0.22	-0.65	-0.92	2.87
1979-03-22	-0.08	-0.32	0.25	-0.43	-0.98	2.75
1979-03-26	-0.08	-0.52	0.1	-0.3	-1.15	2.87
1979-03-29	-0.17	-0.07	0.22	-0.52	-1.03	2.69
1979-04-02	0.13	0.45	0.47	0.28	-0.62	2.74
1979-04-05	0.3	0.48	0.25	0.03	-0.48	2.83
1979-04-09	0.55	0.15	-0.03	0.47	-0.56	2.54
1979-04-12	0.52	0.25	0.12	0.6	-0.62	2.58
1979-04-16	0.56	0.53	-0.03	0.37	-0.72	2.37
1979-04-19	0.52	0.41	0.22	0.62	-0.8	2.45
1979-04-23	0.3	0.11	-0.25	-0.02	-0.97	2.18
1979-04-26	0.53	0.46	-0.18	0.05	-0.83	2.24
1979-04-30	0.48	0.48	-0.06	0.25	-0.9	2.35
1979-05-03	0.43	0.26	-0.03	0.47	-0.77	2.41
1979-05-07	0.6	0.46	-0.03	0.5	-0.83	2.1
1979-05-10	0.42	0.46	-0.03	0.62	-0.77	2.37
1979-05-14	0.52	0.51	-0.06	0.52	-0.63	2.31
1979-05-21	-0.1	-0.25	-0.63	-0.83	-1.14	1.97
1979-05-25	0	-0.39	-0.73	-0.87	-1.52	1.85
1979-05-28	-0.28	-0.28	-0.98	-1.05	-1.75	1.6
1979-05-31	-0.56	-0.6	-0.93	-1.75	-1.92	1.49
1979-06-04	-0.77	-1.02	-1.39	-2.54	-2.71	1.39
1979-06-07	-0.77	-0.8	-1.08	-2.14	-2.71	1.37
1979-06-11	-0.62	-1.09	-1.14	-2.48	-3.12	1.1
1979-06-14	-0.83	-1.39	-1.28	-2.6	-3.37	1.29
1979-06-18	-1.03	-1.72	-1.55	-3.35	-4	0.79
1979-06-21	-0.8	-1.49	-1.48	-3.35	-3.95	0.87
1979-06-25	-0.72	-1.29	-1.5	-3.08	-3.92	0.85
1979-06-28	-0.48	-1.04	-1.26	-2.6	-3.58	1.12
1979-07-02	-0.63	-1.05	-1.26	-2.6	-3.62	1.02
1979-07-05	-0.65	-1.29	-1.33	-2.68	-3.7	0.85
1979-07-09	-0.75	-1.37	-1.53	-3.14	-3.83	1.07
1979-07-12	-0.97	-1.92	-1.6	-3.52	-4.03	0.77
1979-07-16	-1.35	-2.6	-2.1	-4.25	-4.83	0.65
1979-07-19	-1.12	-1.95	-1.89	-4	-4.58	0.44
1979-07-23	-0.85	-1.79	-1.6	-3.54	-4.5	0.54
1979-07-26	-0.78	-1.89	-1.71	-3.71	-4.71	0.27
1979-08-02	-1.4	-2.69	-2.25	-5	-5.23	-0.05
1979-08-06	-1.6	-2.67	-2.39	-5	-5.45	0.14
1979-08-09	-1.6	-2.79	-2.5	-5.08	-5.75	0.07
1979-08-13	-1.32	-2.54	-2.27	-4.79	-5.79	0.04
1979-08-16	-1.14	-2.45	-2.1	-4.5	-5.48	0.2
1979-08-20	-0.98	-2.41	-2.18	-4.08	-5.54	0.37
1979-08-23	-0.97	-2.31	-1.81	-4.07	-5.54	0.12
1979-08-27	-0.82	-2.39	-2.25	-3.98	-5.73	0.19
1979-08-30	-0.56	-2.25	-1.83	-3.54	-5.45	0.37
1979-09-03	-0.55	-1.97	-1.46	-3.31	-5.2	0.4
1979-09-06	-0.4	-1.79	-1.3	-3.35	-5.16	0.42
1979-09-10	-0.18	-1.58	-1.1	-2.62	-5.12	0.62
1979-09-13	-0.45	-1.7	-1.11	-2.77	-4.83	0.7
1979-09-17	-0.48	-1.67	-1.23	-3	-4.95	0.42
1979-09-20	-0.98	-1.97	-1.37	-2.96	-4.62	0.52
1979-09-24	-0.22	-1.52	-1.06	-2.64	-4.65	0.59
1979-09-27	-0.07	-1.39	-0.76	-2.39	-4.45	0.85
1979-10-01	0.27	-1.24	-0.73	-2.02	-4.25	0.85
1979-10-04	0.55	-1.17	-0.55	-1.81	-4.12	0.92
1979-10-08	0.55	-0.87	-0.38	-1.14	-4.41	1.09
1979-10-11	0.63	-1.02	-0.46	-1.16	-3.75	1.17
1979-10-15	0.77	-0.59	-0.33	-1.14	-3.67	1.15
1979-10-18	0.62	-0.79	-0.13	-0.87	-3.75	1.12
1979-10-22	0.82	-0.72	-0.3	-0.45	-3.37	1.15
1979-10-25	0.85	-0.69	-0.18	-0.75	-3.41	1.52
1979-10-29	0.87	-0.49	-0.25	-0.6	-3.23	1.02
1979-11-01	0.78	-0.34	-0.1	-0.82	-3.35	1.52
1979-11-05	0.72	-0.49	-0.18	-0.88	-3.12	1.37
1979-11-08	0.83	-0.44	0.04	-0.02	-3.18	1.75
1979-11-12	0.56	-0.2	0.04	-0.4	-3.06	1.94
1979-11-15	0.6	-0.44	0.07	-0.3	-2.96	1.77
1979-11-19	0.6	-0.65	0.02	-0.27	-2.95	1.8
1979-11-22	0.55	-0.69	-0.01	-0.27	-2.71	1.89
1979-11-26	0.55	-0.6	-0.03	-0.12	-2.62	2.04
1979-11-29	0.52	-0.77	0.05	-0.18	-2.52	2.02
1979-12-03	0.5	-0.67	0	0.02	-2.27	2.14
1979-12-06	0.32	-1.02	-0.01	-0.13	-2.25	2.22
1979-12-10	0.3	-0.84	-0.13	-0.03	-2.2	2.25
1979-12-13	0.15	-0.97	-0.03	-0.02	-2.06	2.29
1979-12-17	0.02	-0.79	0.1	-0.02	-1.97	2.35
1979-12-20	0.02	-0.82	-0.03	0.05	-1.64	2.39
1979-12-24	-0.23	-0.75	0	0	-1.64	2.49
1979-12-27	0.1	-0.85	-0.08	0.33	-1.72	2.62
1979-12-31	-0.02	-0.82	-0.05	0.03	-1.67	2.6
1980-01-03	-0.15	-1.04	0.1	0.22	-1.72	2.39
1980-01-07	-0.27	-1.02	-0.03	-0.03	-1.2	2.71
1980-01-10	-0.3	-0.94	0.05	-0.05	-1.18	2.71
1980-01-14	-0.35	-1.14	0.09	-0.07	-1.1	2.75
1980-01-17	-0.2	-0.84	0.09	0.35	-1.1	2.79
1980-01-21	-0.35	-0.8	0.02	0.18	-1.07	2.77
1980-01-24	-0.27	-0.77	-0.03	-0.05	-1.02	2.75
1980-01-28	-0.38	-0.77	0.04	-0.02	-0.67	2.79
1980-01-31	-0.87	-0.94	-0.03	-0.03	-0.62	2.79
1980-02-04	-0.6	-0.97	0.2	-0.1	-0.62	2.74
1980-02-07	-0.48	-1.02	-0.03	-0.1	-0.52	2.81
1980-02-11	-0.63	-0.99	0.1	-0.1	-0.5	3.04
1980-02-14	-0.6	-0.7	0.19	-0.12	-0.35	2.87
1980-02-18	-0.6	-0.62	0.22	-0.1	-0.28	3.06
1980-02-21	-0.63	-0.77	0.02	-0.08	-0.18	2.81
1980-02-25	-0.56	-0.72	0.22	-0.03	0.53	2.89
1980-02-28	-0.47	-0.65	0.1	-0.03	0.53	2.81
1980-03-03	-0.4	-0.42	0.24	-0.08	0.83	2.85
1980-03-06	-0.45	-0.39	0.22	-0.02	1	2.87
1980-03-10	-0.47	-0.28	0.27	0.18	1.39	3.25
1980-03-13	-0.43	-0.17	0.22	0.45	1.32	3.06
1980-03-17	-0.53	-0.07	0.35	0.62	1.67	3.27
1980-03-20	-0.43	-0.07	0.22	0.47	1.77	3.12
1980-03-24	-0.3	0.26	0.27	1.14	1.87	3.16
1980-03-27	-0.18	0.28	0.47	1.12	2.04	3.12
1980-03-31	0	0.6	0.3	1.02	2.18	3.08
1980-04-03	0.25	0.71	0.3	1.27	2.22	3.12
1980-04-07	0.22	0.9	0.25	1.3	1.97	3.14
1980-04-10	0.23	0.88	0.19	1.3	2.06	2.96
1980-04-14	0.3	1.01	0.25	1.32	2.08	3.08
1980-04-17	0.32	1.01	0.45	1.62	2.06	3.08
1980-04-21	0.02	0.71	-0.03	0.92	1.8	2.67
1980-04-24	0.05	0.76	0.02	0.75	1.53	2.79
1980-04-28	0.35	1.03	0.07	1.23	1.52	2.85
1980-05-01	-0.12	1.16	0.05	1.35	1.47	2.99
1980-05-05	-0.37	0.48	-0.33	0.23	1.16	2.58
1980-05-08	-0.1	0.76	-0.03	0.5	1.25	2.64
1980-05-12	-0.22	0.61	-0.05	0.15	0.85	2.54
1980-05-15	-0.23	0.56	-0.35	-0.1	0.82	2.31
1980-05-19	-0.35	0.28	-0.53	0	0.77	2.14
1980-05-22	0.05	0.53	-0.36	0	0.47	2.35
1980-05-26	-0.3	-0.04	-0.8	-0.53	0.08	2.06
1980-05-29	-0.5	0.08	-1	-0.73	-0.13	2.08
1980-06-02	-0.56	-0.39	-1	-1.18	-0.52	1.94
1980-06-05	-0.8	-0.72	-1.05	-1.12	-0.56	1.56
1980-06-09	-0.9	-0.67	-1.3	-1.97	-1.1	1.56
1980-06-12	-0.38	-0.15	-0.93	-1.27	-0.83	1.69
1980-06-16	-1	-0.79	-1.39	-2.33	-0.95	1.64
1980-06-19	-0.67	-0.62	-1.11	-1.37	-0.72	1.69
1980-06-23	-0.5	-0.32	-0.98	-1.07	-0.56	1.69
1980-06-26	-1.16	-0.67	-1.23	-1.85	-0.87	1.43
1980-06-30	-1.48	-1.43	-1.93	-3.12	-1.5	1.42
1980-07-03	-1.1	-1.3	-2.08	-2.6	-1.4	1.09
1980-07-07	-1.18	-0.9	-2	-2.31	-1.1	1.14
1980-07-10	-0.68	-1	-1.56	-2.37	-1.41	1.04
1980-07-14	-0.68	-0.77	-1.48	-2.06	-2.81	1.12
1980-07-17	-0.6	-0.87	-1.41	-1.87	-2.68	0.94
1980-07-21	-1.03	-1.35	-2	-2.83	-2.98	0.87
1980-07-24	-1.6	-1.62	-2.1	-3.31	-3.5	0.77
1980-07-28	-1.95	-2.1	-2.41	-4.41	-4.2	0.47
1980-07-31	-1.39	-1.79	-2.16	-3.75	-3.75	0.69
1980-08-02	-0.98	-1.27	-1.62	-2.23	-3.2	0.9
1980-08-04	-0.65	-0.55	-1.33	-2.08	-2.64	1.12
1980-08-06	-0.56	-0.4	-1.28	-1.97	-2.7	1.35
1980-08-08	-0.55	-0.32	-1.11	-2	-2.37	1.12
1980-08-10	-0.7	-0.65	-1.31	-2.1	-2.87	1.07
1980-08-12	-0.7	-0.79	-1.19	-2.22	-2.58	1.12
1980-08-14	-0.62	-0.75	-1.39	-2.02	-2.77	1.17
1980-08-16	-0.6	-0.67	-1.33	-1.95	-2.81	1.24
1980-08-18	-0.42	-0.19	-1.14	-1.6	-2.56	1.39
1980-08-20	-0.33	-0.52	-1.31	-1.62	-2.41	1.35
1980-08-22	-0.32	-0.1	-1.05	-1.35	-2.52	1.32
1980-08-24	-0.28	-0.17	-1.12	-1.62	-2.52	1.39
1980-08-26	-0.38	-0.24	-1.39	-1.53	-2.67	1.3
1980-08-28	-0.45	-0.47	-1.41	-1.47	-2.67	1.32
1980-08-30	-0.6	-0.47	-1.33	-2.04	-2.77	1.29
1980-09-01	-0.45	-0.4	-1.3	-1.77	-2.62	1.25
1980-09-03	-0.6	-0.52	-1.39	-1.77	-2.77	1.25
1980-09-05	-0.55	-0.69	-1.48	-2.18	-2.93	1.07
1980-09-07	-0.45	-0.4	-1.33	-2.02	-2.85	1.12
1980-09-09	-0.3	-0.22	-1.11	-1.56	-2.77	1.24
1980-09-11	-0.1	-0.05	-1.05	-1.33	-2.75	1.14
1980-09-15	-0.07	-0.07	-1.06	-1.37	-2.83	1.18
1980-09-18	0.02	-0.09	-1.05	-1.12	-2.71	1.14
1980-09-22	0.1	0.03	-0.73	-0.93	-2.54	1.4
1980-09-25	0.1	0.28	-0.66	-0.83	-2.27	1.54
1980-09-29	0.45	0.4	-0.73	-0.38	-2.31	1.42
1980-10-02	0.55	0.3	-0.56	-0.08	-2.18	1.47
1980-10-06	0.3	0.28	-0.61	-0.55	-2.23	1.39
1980-10-09	0.17	0.25	-0.65	-0.7	-2.54	1.39
1980-10-13	0.38	0.31	-0.5	-0.38	-2.25	1.4
1980-10-16	0.37	0.3	-0.45	-0.28	-2.14	1.42
1980-10-20	0.68	0.31	-0.36	-0.12	-2.18	1.55
1980-10-23	0.73	0.53	-0.25	0.35	-1.87	1.72
1980-10-27	1	0.48	-0.11	0.63	-1.75	1.56
1980-10-30	1.16	0.7	0.09	0.82	-1.52	1.99
1980-11-03	1.12	0.85	0.1	1.27	-1.5	2.16
1980-11-06	1.3	0.98	0.34	1.4	-1.32	2.14
1980-11-10	1.35	0.98	0.17	1.27	-1.02	2.08
1980-11-13	1.32	1.01	0.27	1.41	-1.07	2.37
1980-11-17	1.33	1.14	0.45	1.41	-1.07	2.29
1980-11-20	1.32	1.14	0.3	1.52	-0.98	2.39
1980-11-24	1.41	1.1	0.39	1.7	-1.07	2.43
1980-11-27	1.32	1.11	0.27	1.47	-0.6	2.49
1980-12-01	1.33	1	0.28	1.72	-0.77	2.43
1980-12-04	1.27	0.93	0.45	1.73	-0.63	2.54
1980-12-08	1.33	1.12	0.42	1.93	-0.42	2.64
1980-12-11	1.28	1.08	0.59	1.85	-0.45	2.75
1980-12-15	1.3	1	0.65	1.78	-0.45	2.77
1980-12-18	1.07	0.56	0.47	1.87	-0.45	2.79
1980-12-22	1.15	0.75	0.55	1.6	-0.35	2.79
1980-12-25	1	0.56	0.59	1.97	-0.22	2.85
1980-12-29	1.02	0.6	0.55	1.85	-0.33	3.08
1981-01-01	1.07	0.55	0.35	1.87	0.05	2.96
1981-01-05	0.8	0.26	0.5	1.73	-0.23	3.04
1981-01-08	0.63	0.41	0.65	1.47	0.07	3.2
1981-01-12	0.56	0.35	0.64	1.32	0.23	3.69
1981-01-15	0.38	0.51	0.7	1.33	0.03	3.54
1981-01-19	0.3	0.55	0.64	1.23	0.27	3.62
1981-01-22	0.17	0.06	0.37	0.92	0.48	3.49
1981-01-26	-0.05	0.2	0.65	0.85	0.62	3.69
1981-01-29	-0.17	-0.07	0.62	0.63	0.65	3.58
1981-02-02	-0.1	0.08	0.65	0.33	0.75	3.69
1981-02-05	-0.2	-0.04	0.62	0.45	0.73	3.69
1981-02-09	-0.17	0.2	0.67	0.48	0.7	3.6
1981-02-12	-0.2	0.4	0.6	0.37	0.78	3.45
1981-02-16	-0.08	0.15	0.59	0.45	0.67	3.58
1981-02-19	-0.07	0.21	0.64	0.47	0.78	3.43
1981-02-23	-0.35	0.41	0.67	0.5	0.93	3.58
1981-02-26	-0.32	0.43	0.84	0.56	0.85	3.75
1981-03-02	-0.56	0.26	0.64	0.38	1.18	3.75
1981-03-05	-0.47	0.35	0.55	0.42	1.43	3.79
1981-03-09	-0.17	0.55	0.67	0.68	1.3	3.81
1981-03-12	-0.17	0.56	0.72	0.53	1.43	3.83
1981-03-16	-0.12	0.65	0.8	0.48	1.37	3.74
1981-03-19	-0.37	0.66	0.75	0.56	1.37	3.74
1981-03-23	-0.13	0.73	0.62	0.73	1.18	3.62
1981-03-26	0	1.01	0.69	0.88	1.47	3.79
1981-03-30	0.08	1.25	0.75	1.35	1.72	3.83
1981-04-02	0.13	1.43	0.82	1.48	1.97	3.71
1981-04-06	-0.02	1.64	0.8	1.48	2.5	3.85
1981-04-09	-0.03	1.62	0.89	1.48	2.41	4.04
1981-04-13	0.08	1.6	0.72	1.4	2.27	3.85
1981-04-16	0.02	1.58	0.62	1.15	1.89	3.89
1981-04-20	-0.05	1.39	0.6	1.12	1.77	3.64
1981-04-23	-0.25	1.35	0.28	0.77	1.87	3.75
1981-04-27	-0.28	1.35	0.44	0.55	1.27	3.45
1981-04-30	-0.45	0.9	0.24	-0.07	1.32	3.35
1981-05-04	-0.12	1.14	0.35	0.22	1.18	3.1
1981-05-07	-0.43	0.91	-0.03	-0.72	1	3
1981-05-11	-0.05	0.33	-0.56	-1.52	0.27	2.46
1981-05-14	-0.56	0.53	-0.33	-0.97	0.28	2.81
1981-05-18	-0.56	0.45	-0.38	-1.14	-0.12	2.64
1981-05-21	-0.62	0.26	-0.23	-1.14	-0.4	2.49
1981-05-25	-0.78	0.21	-0.28	-1.39	-0.23	2.43
1981-05-28	-0.8	0.4	-0.33	-1.77	-0.72	2.35
1981-06-01	-0.8	0.3	-0.35	-1.64	-0.73	2.41
1981-06-04	-1.05	0.25	-0.26	-1.8	-0.9	2.39
1981-06-08	-1.37	-0.27	-0.55	-2.56	-1.56	2.2
1981-06-11	-1.28	-0.49	-0.68	-2.81	-1.68	1.95
1981-06-15	-1.32	-0.72	-1.03	-2.75	-2.06	1.64
1981-06-18	-1.87	-1.12	-1.12	-3.89	-2.37	1.49
1981-06-22	-2.22	-1.29	-1.39	-4.92	-2.89	1.14
1981-06-25	-2.31	-1.32	-1.55	-5.4	-3.45	0.97
1981-06-29	-1.58	-0.85	-1.39	-4.16	-3.12	1.37
1981-07-02	-1.32	-0.72	-1.08	-4	-2.68	1.62
1981-07-06	-2.14	-1.75	-1.73	-4.45	-3.46	1
1981-07-09	-2.37	-2.14	-1.87	-4.9	-3.68	0.89
1981-07-13	-1.56	-1.1	-1.55	-3.75	-3.27	1.37
1981-07-16	-1.98	-1.58	-1.62	-4.5	-3.43	1.27
1981-07-20	-2.48	-2.04	-1.95	-5.2	-3.83	1.12
1981-07-23	-2.33	-2.12	-2.06	-4.9	-3.79	0.97
1981-07-27	-1.95	-1.87	-1.62	-4.45	-3.5	1.1
1981-07-30	-1.83	-1.79	-1.6	-4.45	-3.58	1.18
1981-08-03	-2.02	-1.85	-1.89	-4.83	-3.68	0.87
1981-08-06	-2	-2.18	-1.85	-4.58	-4.03	0.9
1981-08-10	-2.04	-2.1	-1.73	-4.7	-4.12	0.77
1981-08-13	-2	-1.92	-1.71	-4.58	-4.2	1.2
1981-08-17	-2	-2.2	-1.64	-4.5	-4.41	0.64
1981-08-20	-1.81	-2.35	-1.87	-4.79	-4.37	0.55
1981-08-24	-1.7	-2.43	-1.64	-4.65	-4.58	0.74
1981-08-27	-1.73	-1.81	-1.55	-4.45	-4.5	0.87
1981-08-31	-1.62	-1.67	-1.73	-4.75	-4.65	1.47
1981-09-03	-1.27	-1.4	-2.02	-3.62	-4.12	0.62
1981-09-10	-0.8	-1.2	-1.14	-3.77	-3.96	1.02
1981-09-14	-1.33	-0.59	-0.63	-3	-3.46	1.07
1981-09-17	-1.16	-0.39	-0.16	-3.06	-3.04	1.74
1981-09-21	-1.05	-0.42	-0.4	-3.2	-3.45	1.47
1981-09-24	-1.12	-0.62	-0.26	-3.39	-3.14	1.2
1981-09-28	-0.95	-0.47	-0.38	-3	-3.31	1.47
1981-10-01	-1	-0.56	-0.63	-2.89	-3.54	1.2
1981-10-05	-0.65	-0.3	-0.2	-2.64	-3.08	1.52
1981-10-08	-0.6	-0.42	-0.13	-2.37	-3.52	1.72
1981-10-12	-0.4	0.13	0.02	-1.55	-2.1	2.02
1981-10-15	-0.4	0.15	-0.1	-1.52	-2.1	1.81
1981-10-19	-0.1	0.15	-0.06	-1.23	-2.2	1.97
1981-10-22	-0.08	-0.02	-0.05	-1.02	-1.97	2.02
1981-10-26	0.07	0.11	0.25	-0.87	-1.93	2.14
1981-10-29	0.12	0.15	0.35	-0.65	-1.83	2.14
1981-11-02	0.1	0.31	0.4	-0.55	-1.53	2.25
1981-11-05	0.15	0.28	0.5	-0.47	-1.37	2.37
1981-11-09	0.35	0.43	0.6	0.02	-0.9	2.85
1981-11-12	0.5	0.35	0.75	0.27	-0.77	2.81
1981-11-16	0.3	0.46	0.84	0.45	-0.43	2.81
1981-11-19	0.25	0.61	0.95	0.7	-0.28	2.95
1981-11-23	0.22	0.31	0.8	0.3	-0.23	2.96
1981-11-26	0.33	0.55	0.84	0.38	-0.23	2.96
1981-11-30	0.35	0.61	0.77	0.65	0.22	3.25
1981-12-03	0.33	0.45	1	0.85	0.48	3.45
1981-12-07	0.35	0.63	1.07	1.23	0.43	3.41
1981-12-10	0.3	0.61	0.99	1.16	0.56	3.64
1981-12-14	0.55	0.6	1	1.18	0.63	3.69
1981-12-17	0.47	0.61	0.99	1.2	0.7	3.67
1981-12-21	0.3	0.65	1.09	1.12	0.67	3.58
1981-12-24	0.38	0.61	1.17	1.23	0.75	3.67
1981-12-28	0.37	0.68	1.17	1.33	0.82	3.67
1981-12-31	0.32	0.66	1.17	1.2	0.77	3.83
1982-01-04	0.62	0.65	1.18	1.07	0.88	3.87
1982-01-07	0.45	0.61	0.95	1.2	0.87	3.92
1982-01-11	0.4	0.66	1.18	1.27	0.97	3.89
1982-01-14	0.4	0.65	0.94	1.2	0.92	3.85
1982-01-18	0.4	0.71	0.99	0.98	1.43	3.92
1982-01-21	0.47	0.66	0.95	0.95	1.25	4.04
1982-01-25	0.43	0.83	0.97	0.72	1.32	3.71
1982-01-28	0.42	0.56	0.85	0.75	1.18	3.95
1982-02-01	0.45	0.6	1.12	0.6	1.62	4.15
1982-02-04	0.47	0.66	0.9	0.45	1.55	3.83
1982-02-08	0.43	0.56	0.82	0.48	1.47	3.81
1982-02-11	0.35	0.46	0.87	0.5	1.47	3.79
1982-02-15	0.47	0.6	0.79	0.43	1.37	3.85
1982-02-18	0.38	0.61	0.82	0.53	1.18	3.87
1982-02-22	0.42	0.68	0.84	0.25	1.47	3.87
1982-02-25	0.55	0.65	0.74	0.28	1.6	3.87
1982-03-01	-0.3	0.75	0.89	0.63	1.47	3.77
1982-03-04	-0.3	1.12	1.12	0.43	1.7	3.81
1982-03-08	-0.5	1.14	1.07	0.4	1.7	3.96
1982-03-11	-0.3	1.37	1.02	0.48	1.85	4.07
1982-03-15	-0.65	1.39	0.8	0.45	1.73	3.95
1982-03-18	-0.52	1.35	0.99	0.83	1.73	3.87
1982-03-22	-0.43	1.56	0.97	0.45	2.02	4
1982-03-25	-0.38	1.6	1.2	0.92	2.16	3.83
1982-03-29	-0.13	1.73	1.09	0.89	2.46	4.16
1982-04-01	-0.38	1.53	0.87	0.93	2.27	4
1982-04-05	-0.03	1.89	0.9	1.39	2.5	3.81
1982-04-08	-0.05	2	0.97	1.35	2.25	3.96
1982-04-12	-0.08	1.83	0.99	1.25	2.22	3.87
1982-04-15	-0.05	1.89	0.87	1.3	2.02	3.71
1982-04-19	0	1.73	0.94	1.18	1.85	3.49
1982-04-22	-0.02	1.8	0.7	1.03	1.6	4.07
1982-04-26	-0.35	1.53	0.56	0.55	1.55	3.58
1982-04-29	-0.62	1.43	0.37	0.4	1.14	3.27
1982-05-03	-0.62	1.39	0.37	0.25	1.14	3.22
1982-05-06	-0.75	1.41	0.37	0.25	0.92	3.24
1982-05-10	-0.9	0.63	0	0.37	0.18	2.75
1982-05-13	-1.08	0.88	-0.1	-1.05	0.2	2.81
1982-05-17	-0.9	0.81	-0.16	-0.85	0	2.75
1982-05-20	-1.18	1.51	-0.3	-1.35	-0.32	2.43
1982-05-24	-1.32	0.86	-0.85	-2.37	-0.93	1.99
1982-05-27	-1.7	-0.09	-0.86	-2.89	-1.28	2.16
1982-05-31	-1.37	-0.14	-0.66	-2.56	-1.5	2.14
1982-06-03	-1.3	-0.05	-0.63	-2.35	-1.37	1.92
1982-06-07	-1.02	-0.09	-0.73	-2.75	-1.58	2.02
1982-06-14	-1.85	-0.47	-0.75	-3.5	-2.41	1.79
1982-06-21	-1.8	-0.47	-2	-3.54	-2.58	1.75
1982-06-24	-1.43	-0.24	-0.83	-3.14	-2.7	1.72
1982-06-28	-1.8	-0.7	-1.03	-3.52	-2.6	1.7
1982-07-05	-2.04	-0.9	-1.12	-4.45	-3.06	1.72
1982-07-12	-2.25	-1.05	-1.23	-4.58	-3.39	1.62
1982-07-19	-1.73	-0.97	-1.33	-4.45	-3.6	1.14
1982-07-26	-1.85	-0.92	-1.37	-4.15	-3.79	1.2
1982-08-02	-1.53	-1.15	-1.37	-4.75	-3.85	1.2
1982-08-09	-1.58	-1.18	-1.39	-5	-3.75	1.14
1982-08-16	-2.02	-1.15	-1.64	-5.23	-4.08	1.04
1982-08-23	-1.81	-1.17	-1.33	-4.9	-4.25	0.95
1982-08-30	-1.64	-1.12	-1.16	-4.5	-4.29	1.05
1982-09-06	-1.07	-1.49	-1.41	-4.53	-4.79	0.5
1982-09-13	-1.35	-1.05	-0.96	-4.16	-4.29	0.77
1982-09-20	-1.03	-0.87	-0.91	-3.75	-4.58	0.92
1982-09-27	-0.68	-0.92	-0.73	-3.27	-4.62	1.2
1982-10-04	-0.8	-0.92	-0.63	-2.5	-4.2	0.87
1982-10-11	-0.45	-0.62	-0.48	-2.64	-4.07	1.29
1982-10-18	-0.3	-0.47	-0.33	-2.56	-4.07	1.25
1982-10-25	-0.25	-0.47	-0.28	-2.39	-3.58	1.37
1982-11-01	-0.55	-0.47	-0.23	-2.39	-3.77	1.81
1982-11-08	-0.7	-0.56	-0.23	-2.45	-3.23	1.55
1982-11-15	-0.3	-0.47	-0.13	-1.92	-3.2	1.87
1982-11-22	-0.5	-0.69	-0.11	-1.62	-2.79	2.02
1982-11-29	-0.56	-0.84	0.02	-1.5	-2.2	2.22
1982-12-06	-0.95	-0.77	0.24	-1.56	-1.95	2.45
1982-12-13	-0.85	-1.02	0.28	-1.47	-1.14	2.6
1982-12-20	-0.8	-1.02	0.27	-1.1	-1.18	2.81
1982-12-27	-0.88	-0.97	0.52	-1.03	-1.12	2.81
1983-01-03	-0.55	-0.77	0.42	-1.25	-0.95	3.06
1983-01-10	-1.02	-1.15	0.34	-1.14	-0.65	3.12
1983-01-17	-1.32	-1.07	0.37	-1.18	-0.4	3.16
1983-01-24	-1.28	-0.84	0.45	-1.43	-0.48	3.22
1983-01-31	-1.12	-1	0.8	-1.18	-0.42	2.87
1983-02-07	-1.2	-0.32	0.8	-1.2	0	3.22
1983-02-14	-1.18	-0.04	0.84	-0.93	0.22	3.46
1983-02-21	-1.2	-0.14	0.74	-1.05	0.37	3.24
1983-02-28	-1.47	-0.17	0.8	-1.33	0.56	3.45
1983-03-07	-1.23	0.25	0.87	-0.93	0.67	3.6
1983-03-14	-1.18	0.48	0.92	-0.72	0.82	3.52
1983-03-21	-0.8	0.55	0.87	-0.55	0.72	3.52
1983-03-28	-0.65	0.83	0.97	-0.5	1.14	3.41
1983-04-04	-0.83	0.81	0.56	-0.65	0.98	3.18
1983-04-11	-0.93	1.03	0.89	-0.72	0.8	3.39
1983-04-18	-0.42	1.55	1.02	-0.3	1.16	3.46
1983-04-25	-0.8	0.95	0.5	-0.42	0.85	3.22
1983-05-02	-0.38	1.55	0.75	0.1	1.27	3.29
1983-05-09	-0.85	1.26	0.45	-0.67	1.05	3.22
1983-05-16	-0.38	1.56	0.82	0.1	1.41	3.41
1983-05-23	-1.7	0.25	-0.16	-1.64	0.17	2.74
1983-05-30	-1.35	0.26	-0.48	-1.95	-0.15	2.71
1983-06-06	-1.7	0.56	0.02	-1.98	-0.12	2.89
1983-06-13	-1.37	0.5	0	-2	-0.65	2.71
1983-06-20	-1.89	-0.34	-0.56	-2.5	-1.05	1.97
1983-06-27	-1.56	0.63	-0.08	-2.1	-1.12	2.58
1983-06-29	-1.41	0.78	0.02	-1.75	-0.42	3.12
1983-06-30	-1.07	1.08	0.27	-1.3	-0.2	2.69
1983-07-01	-1.25	0.7	-0.13	-1.5	-0.45	2.49
1983-07-02	-1.5	0.63	-0.18	-1.5	-0.5	2.71
1983-07-03	-1.3	0.73	-0.35	-1.7	-0.75	2.46
1983-07-04	-1.43	0.23	-0.63	-2.14	-0.93	2.46
1983-07-06	-1.16	0.93	-0.16	-1.18	-0.32	2.71
1983-07-07	-1	1.16	0.02	-0.95	-0.1	2.74
1983-07-08	-1.02	1.06	-0.13	-0.95	-0.15	2.71
1983-07-09	-0.9	1.03	-0.03	-1.14	-0.05	2.7
1983-07-10	-1	0.96	-0.18	-1.35	-0.3	2.5
1983-07-11	-0.95	1.12	-0.13	-1.3	-0.33	2.54
1983-07-13	-1	0.95	-0.08	-1.15	-0.43	2.71
1983-07-15	-1.05	0.93	-0.23	-1.5	-0.55	2.46
1983-07-17	-1.15	1	-0.31	-1.62	-0.3	2.52
1983-07-18	-1.72	0.7	-0.33	-1.87	-0.55	2.67
1983-07-25	-2.41	-0.25	-1.26	-3.93	-1.8	1.95
1983-08-01	-2.79	-0.87	-1.7	-4.79	-2.54	0.52
1983-08-08	-2.52	-1.29	-1.89	-4.95	-3.33	0.89
1983-08-15	-2.27	-1.29	-1.62	-4.92	-3.04	-0.46
1983-08-22	-1.87	-1.27	-1.81	-4.75	-3.73	-0.43
1983-08-29	-1.77	-1.14	-1.39	-3.98	-3.29	1.2
1983-09-05	-1.47	-0.79	-0.96	-4	-3.45	1.02
1983-09-12	-1.3	-0.75	-1.33	-3.93	-3.75	0.82
1983-09-19	-1.14	-0.64	-0.93	-3.73	-3.73	1.12
1983-09-26	-0.88	-0.39	-0.78	-3.27	-3.31	1.15
1983-10-03	-0.6	-0.37	-1	-2.87	-3.39	1.12
1983-10-10	-0.3	-0.12	-0.86	-2.02	-2.87	1.37
1983-10-17	-0.37	-0.35	-0.63	-2.02	-2.54	1.4
1983-10-24	-0.33	-0.04	-0.21	-1.52	-1.77	2.16
1983-10-31	-0.2	0.35	0.02	-0.78	-1.55	1.79
1983-11-07	0.03	0.63	0.2	-0.7	-1.1	1.79
1983-11-28	0.13	0.38	0.19	0.27	-0.62	2.33
1983-12-05	0.11	0.5	0.16	0.1	-0.82	2.46
1983-12-12	0.01	0.07	0.11	0.15	-0.4	2.24
1983-12-19	-0.27	-0.02	-0.28	-0.18	-0.56	1.77
1983-12-26	-0.46	-0.36	0.06	-0.05	-0.38	2.69
1984-01-02	-0.63	-0.61	-0.21	-0.17	-0.13	2.66
1984-01-09	-0.73	-0.55	0.28	-0.25	-0.15	2.87
1984-01-16	-0.65	-0.41	-0.11	-0.27	-0.05	2.91
1984-01-23	-0.94	-0.88	0.12	-0.42	-0.45	2.96
1984-01-30	-1.25	-0.86	0.19	-0.55	0.38	2.77
1984-02-06	-1.06	-0.87	-0.62	-0.78	0.45	2.81
1984-02-13	-1.48	-0.99	-0.22	-0.93	0.2	3.12
1984-02-20	-1.54	-1.03	0.1	-0.9	0.43	3.14
1984-02-27	-1.39	-0.97	0.15	-1.12	0.67	3.2
1984-03-05	-1.18	-0.53	-0.28	-0.72	0.56	3.31
1984-03-12	-0.94	-0.2	-0.24	-0.77	0.5	3.02
1984-03-19	-1.06	-0.14	-0.1	-0.8	0.5	2.96
1984-03-26	-0.65	0.07	-0.01	-0.5	0.43	2.98
1984-04-02	-0.5	0.44	0.43	-0.32	0.7	2.58
1984-04-09	-0.78	0.41	0.38	-0.23	0.67	3.02
1984-04-16	-0.82	0.59	0.04	-0.45	0.48	2.85
1984-04-23	-0.46	0.87	0.07	-0.15	0.85	2.68
1984-04-30	-0.67	0.7	0.07	0.38	0.67	2.66
1984-05-07	-0.67	0.53	0.27	0.07	0.77	2.73
1984-05-14	-1.07	0.32	-0.31	-0.95	0.77	2.29
1984-05-21	-1	0.38	-0.22	-1.12	0.28	1.98
1984-05-28	-1.18	-0.06	-0.32	-1.28	0.19	2.12
1984-06-04	-1.54	-0.33	-0.4	-2.27	-0.5	1.68
1984-06-11	-1.42	-0.08	-0.9	-2.35	-0.52	1.67
1984-06-18	-1.78	-0.45	-1.11	-2.7	-0.91	1.39
1984-06-25	-2.1	-0.88	-1.29	-3.49	-1.54	1.12
1984-07-02	-2.16	-0.91	-1.17	-3.5	-1.58	0.94
1984-07-09	-2.46	-0.89	-1.4	-3.98	-2.37	0.48
1984-07-16	-2.1	-1.73	-1.76	-4.96	-2.85	0.17
1984-07-23	-2.18	-1.18	-1.71	-3.92	-2.66	0.49
1984-07-30	-2.46	-1.74	-1.67	-4.83	-3.16	0.27
1984-08-06	-2.85	-2.23	-1.95	-5.58	-3.74	0.09
1984-08-13	-2.74	-2.25	-2.27	-5.75	-4.28	-0.2
1984-08-20	-2.08	-1.89	-2.02	-4.75	-4.2	0.31
1984-08-27	-2.12	-2.02	-1.94	-4.71	-4.2	0.41
1984-09-03	-1.7	-1.51	-1.31	-3.68	-3.37	0.66
1984-09-10	-1.94	-1.72	-1.53	-4	-3.29	0.52
1984-09-17	-1.42	-1.16	-1.14	-3.02	-2.85	0.8
1984-09-24	-1.25	-1.48	-1.39	-3.12	-2.95	0.62
1984-10-01	-1.27	-2.04	-1.17	-3.1	-2.85	0.66
1984-10-08	-0.76	-1.14	-0.81	-2.45	-2.6	0.94
1984-10-15	-0.45	-1.4	-0.84	-2.12	-2.27	1.12
1984-10-22	-0.74	-0.96	-0.68	-1.78	-2	1.15
1984-10-29	-0.47	-0.83	-0.85	-1.54	-2	1.52
1984-11-05	-0.38	-0.78	-0.75	-1.25	-2.25	1.8
1984-11-12	-0.24	-0.78	-0.75	-1.26	-1.62	1.83
1984-11-19	-0.13	-1.26	-0.71	-1.16	-1.64	1.54
1984-11-26	-0.05	-1.46	-1.09	-1.1	-1.62	1.87
1984-12-03	0.06	-1.87	-0.98	-0.9	-1.16	1.5
1984-12-10	0.27	-1.95	-0.52	-0.91	-1.03	1.87
1984-12-17	0.4	-1.99	-0.56	-0.88	-1.16	2.31
1984-12-24	0.2	-2.16	-0.39	-0.97	-0.67	2.33
1985-01-07	-1.4	-2.37	-0.44	-1.23	-0.55	2.41
1985-01-14	-1.39	-1.93	-0.26	-1.25	-0.09	2.64
1985-01-21	-1.35	-1.89	-0.15	-1.14	0.45	2.85
1985-01-28	-1.47	-1.68	-0.32	-1.29	0.56	2.93
1985-02-04	-1.3	-1.26	-0.13	-0.99	0.78	2.99
1985-02-11	-1.39	-1.34	-0.13	-1.12	1	2.96
1985-02-18	-1.35	-1.06	0.02	-0.9	1.11	3.12
1985-02-25	-1.48	-0.99	0.12	-0.98	1.33	3.14
1985-03-04	-1.28	-1.31	0.1	-0.63	1.79	3.31
1985-03-11	-1.12	-0.74	0.22	-0.28	2.2	3.48
1985-03-18	-1.14	-0.52	0.25	-0.21	2.22	3.48
1985-03-25	-1.12	-0.37	0.1	-0.15	2.56	3.35
1985-04-01	-0.96	0.5	0.28	0.49	3.06	3.54
1985-04-08	-0.97	0.34	0.28	0.34	3.04	3.39
1985-04-15	-1.19	0.79	0.25	0.25	2.95	3.29
1985-04-22	-1.48	0.61	0.03	-0.42	2.37	3.02
1985-04-29	-1.52	0.23	-0.25	-0.69	1.83	2.71
1985-05-06	-2.1	-0.39	-0.75	-1.97	1.11	2.25
1985-05-13	-2.37	-0.85	-1.05	-2.74	0.56	1.95
1985-05-20	-1.87	-0.22	-0.56	-1.89	0.72	2.06
1985-05-27	-2.12	-0.64	-0.81	-2.74	0.21	1.75
1985-06-03	-2.18	-0.95	-0.88	-2.99	-0.18	1.62
1985-06-10	-2.37	-1.24	-1.02	-3.35	-0.44	1.53
1985-06-17	-2.54	-1.5	-1.15	-3.85	-1.02	1.31
1985-06-24	-2.85	-1.83	-1.43	-4.62	-1.35	1.05
1985-07-01	-2.52	-1.6	-1.32	-4.19	-1.51	1.07
1985-07-08	-2.79	-1.67	-1.47	-4.11	-1.14	1.11
1985-07-15	-3.52	-2.64	-2.16	-5.62	-2.23	0.52
1985-07-22	-3.35	-2.49	-1.89	-5.61	-2.31	0.49
1985-07-29	-3.18	-2.58	-1.85	-5.75	-2.25	0.38
1985-08-05	-3.18	-2.77	-2.1	-5.92	-2.77	0.24
1985-08-12	-3.31	-2.85	-2.2	-6.32	-3.54	0.13
1985-08-19	-3.18	-2.79	-2.12	-6.16	-3.71	0.06
1985-08-26	-3.08	-2.68	-2.02	-6.04	-3.92	-0.03
1985-09-02	-2.81	-2.45	-1.85	-5.66	-4.03	-0.02
1985-09-09	-2.58	-2.25	-1.72	-5.62	-4.08	0.1
1985-09-16	-2.31	-2.16	-1.58	-5.16	-3.87	0.15
1985-09-23	-1.98	-1.77	-1.24	-4.41	-3.48	0.56
1985-09-30	-1.7	-1.64	-1.07	-3.75	-2.92	0.59
1985-10-07	-1.39	-1.43	-0.87	-3.2	-2.79	0.89
1985-10-14	-1.41	-1.4	-0.95	-3.27	-2.7	0.84
1985-10-21	-1.42	-1.55	-0.9	-3	-2.31	1.07
1985-10-28	-1.46	-1.6	-0.95	-2.83	-2.23	1.14
1985-11-04	-1.4	-1.53	-0.84	-2.56	-2.25	1.35
1985-11-11	-1.37	-1.54	-0.72	-2.39	-2.12	1.49
1985-11-18	-1.32	-1.41	-0.56	-2.22	-1.71	1.58
1985-11-25	-1.37	-1.39	-0.52	-2.06	-1.5	1.67
1985-12-02	-1.4	-1.39	-0.44	-1.89	-1.28	1.87
1985-12-09	-1.54	-1.58	-0.39	-1.87	-0.96	1.99
1985-12-16	-1.62	-1.87	-0.36	-1.64	-0.69	2.16
1985-12-23	-1.81	-2.04	-0.38	-1.23	-0.69	2.39
1985-12-30	-1.94	-1.89	-0.35	-1.76	-0.14	2.41
1986-01-06	-1.97	-1.85	-0.21	-1.75	0.02	2.46
1986-01-13	-1.89	-1.55	-0.15	-1.62	0.31	2.62
1986-01-20	-2	-1.52	-0.14	-1.72	0.45	2.62
1986-01-27	-2.04	-1.48	-0.09	-1.74	0.46	2.66
1986-02-03	-2.06	-1.35	-0.02	-1.74	0.67	2.75
1986-02-10	-2.08	-1.29	0.03	-1.72	0.66	2.77
1986-02-17	-1.87	-0.89	0.21	-1.39	0.78	2.85
1986-02-24	-1.83	-0.74	0.28	-1.23	0.82	2.81
1986-03-03	-1.76	-0.61	0.37	-1.12	1.67	2.89
1986-03-10	-1.35	-0.04	0.56	-0.77	1.8	2.79
1986-03-17	-1.33	0.05	0.53	-0.73	1.87	2.81
1986-03-24	-1.31	0.17	0.53	-0.6	1.89	2.96
1986-03-31	-1.16	0.36	0.52	-0.47	1.87	2.87
1986-04-07	-1.19	0.39	0.4	-0.62	1.8	2.73
1986-04-14	-1.06	0.72	0.41	-0.19	2.02	2.81
1986-04-21	-1.16	0.59	0.23	-0.49	1.94	2.67
1986-04-28	-1.07	0.73	0.23	-0.31	1.85	2.6
1986-05-05	-0.92	0.95	0.39	0.11	2	2.83
1986-05-12	-1.94	-0.21	-0.46	-1.58	1.28	2.16
1986-05-19	-2.33	-0.85	-1.03	-3.06	0.63	1.64
1986-05-26	-2.25	-0.84	-0.93	-2.96	0.42	1.56
1986-06-02	-2.18	-0.9	-0.98	-3.12	0.2	1.43
1986-06-09	-2.43	-1.3	-1.14	-3.46	-0.07	1.28
1986-06-16	-2.23	-1.16	-1.12	-3.18	-0.26	1.31
1986-06-23	-2.12	-0.99	-1.03	-2.89	-0.36	1.35
1986-06-30	-2.52	-1.47	-1.46	-3.52	-0.67	1.23
1986-07-07	-2.06	-0.87	-1	-2.54	-0.53	1.53
1986-07-09	-2.29	-1.2	-1.19	-2.95	-0.44	1.4
1986-07-14	-2.91	-1.76	-1.64	-4	-0.63	1.15
1986-07-21	-2.95	-1.85	-1.81	-4.25	-0.96	0.72
1986-07-28	-3.41	-2.52	-2.23	-5.41	-2.24	0.4
1986-08-04	-2.95	-2	-1.76	-4.83	-2.24	0.55
1986-08-11	-3.06	-2.27	-1.87	-5.04	-2.23	0.45
1986-08-18	-3.31	-2.7	-2.2	-5.87	-2.77	0.12
1986-08-25	-2.6	-2.14	-1.77	-4.87	-2.83	0.31
1986-09-01	-2.41	-2	-1.62	-4.62	-2.93	0.38
1986-09-08	-2.22	-1.76	-1.51	-4.29	-2.69	0.49
1986-09-15	-1.94	-1.43	-1.2	-3.68	-2.54	0.67
1986-09-22	-1.6	-1.23	-1.04	-3.02	-2	0.8
1986-09-29	-1.48	-1.12	-0.99	-3.04	-2.08	0.82
1986-10-06	-1.25	-0.88	-0.72	-2.35	-1.99	1.05
1986-10-13	-1.1	-0.71	-0.53	-1.93	-1.72	1.37
1986-10-20	-1.03	-0.59	-0.44	-1.8	-1.58	1.4
1986-10-27	-1.04	-0.56	-0.39	-1.52	-1.3	1.6
1986-11-03	-0.87	-0.44	-0.15	-1.06	-0.9	1.78
1986-11-10	-0.83	-0.41	-0.06	-0.8	-0.68	1.96
1986-11-17	-0.99	-0.6	-0.09	-0.99	-0.49	2.06
1986-11-24	-1.1	-0.66	-0.12	-1.08	-0.24	2.12
1986-12-01	-1.15	-0.88	-0.09	-0.83	-0.06	2.29
1986-12-08	-1.14	-0.83	-0.04	-0.79	0.09	2.35
1986-12-15	-1.27	-0.77	-0.06	-0.93	0.13	2.37
1986-12-22	-1.47	-1.17	-0.12	-0.9	0.27	2.46
1986-12-29	-1.58	-1.16	-0.14	-0.96	0.44	2.5
1987-01-05	-1.72	-1.2	-0.16	-1.03	0.53	2.56
1987-01-12	-1.69	-0.97	-0.07	-0.87	0.69	2.6
1987-01-19	-1.72	-0.93	-0.05	-1.02	0.8	2.66
1987-01-26	-1.77	-0.92	-0.02	-0.94	1.02	2.73
1987-02-02	-1.68	-0.64	0.07	-0.96	1.15	2.75
1987-02-09	-1.46	-0.26	0.22	-0.68	1.37	2.77
1987-02-16	-1.4	-0.11	0.35	-0.72	1.42	2.75
1987-02-23	-1.73	-0.45	0.19	-0.93	1.6	2.85
1987-03-02	-1.56	-0.17	0.35	-0.6	1.71	2.85
1987-03-09	-1.37	0.11	0.42	-0.6	1.77	2.81
1987-03-16	-1.39	0.23	0.41	-0.15	2.35	3.02
1987-03-23	-1.28	0.48	0.44	0.14	2.52	3.08
1987-03-30	-1.27	0.55	0.44	0.21	2.79	3.16
1987-04-06	-1.29	0.56	0.36	0.1	2.73	3.04
1987-04-13	-0.95	0.99	0.45	0.86	3.12	3.16
1987-04-20	-1.43	0.53	0.04	-0.32	2.62	2.85
1987-04-27	-1.02	1.08	0.3	0.64	2.94	2.94
1987-05-04	-1.33	0.82	-0.05	0.1	2.71	2.77
1987-05-11	-1.73	0.28	-0.32	-0.66	2.29	2.58
1987-05-18	-1.87	0.12	-0.56	-1.24	1.85	2.39
1987-05-25	-2.89	-1.04	-1.51	-2.92	0.78	1.81
1987-06-01	-2.6	-0.8	-1.18	-2.58	0.79	1.85
1987-06-08	-2.24	-0.48	-0.94	-2.16	0.74	1.87
1987-06-15	-2.23	-0.59	-1.02	-2.25	0.63	1.83
1987-06-22	-2.39	-0.82	-1.15	-2.69	0.3	1.7
1987-06-29	-2.66	-1.28	-1.39	-3.43	-0.18	1.5
1987-07-06	-2.66	-1.28	-1.6	-3.29	-0.11	1.4
1987-07-13	-3.16	-1.87	-2.02	-4.33	-0.68	1.12
1987-07-20	-3.14	-1.85	-1.97	-4.29	-0.91	0.89
1987-07-27	-2.5	-1.14	-1.48	-3.45	-0.71	1.01
1987-08-03	-3.06	-1.94	-1.99	-4.5	-1.31	0.86
1987-08-10	-3.27	-2.16	-2.04	-5.08	-1.76	0.73
1987-08-17	-2.85	-1.83	-1.81	-4.61	-1.99	0.73
1987-08-24	-2.75	-2.04	-1.81	-4.41	-2.06	0.67
1987-08-31	-2.73	-1.87	-1.85	-4.45	-2.35	0.56
1987-09-07	-2.5	-1.72	-1.67	-4.16	-2.22	0.63
1987-09-14	-2.02	-1.29	-1.34	-3.37	-1.68	0.88
1987-09-21	-1.71	-1.03	-1.12	-2.68	-1.48	0.96
1987-09-28	-1.47	-0.7	-0.89	-2.23	-1.3	1.08
1987-10-05	-1.48	-0.74	-0.94	-2.29	-1.4	1.07
1987-10-12	-1.56	-0.85	-0.98	-2.43	-1.37	1.06
1987-10-19	-1.17	-0.45	-0.62	-1.83	-1.02	1.25
1987-10-26	-0.85	-0.28	-0.36	-1.24	-0.54	1.46
1987-11-02	-0.74	-0.13	-0.23	-0.74	-0.48	1.58
1987-11-09	-0.59	0	-0.01	-0.33	0	1.76
1987-11-16	-0.62	0.03	0.02	-0.17	0.19	1.87
1987-11-23	-0.63	0.08	0.03	-0.09	0.45	1.94
1987-11-30	-0.55	0.06	0.22	0.06	0.43	2.12
1987-12-07	-0.5	-0.02	0.44	0.56	1.01	2.29
1987-12-14	-0.49	-0.02	0.55	0.51	1.37	2.41
1987-12-21	-0.52	0.1	0.56	0.9	1.68	2.5
1987-12-28	-0.56	0.28	0.53	0.89	1.81	2.56
1988-01-04	-0.68	0.27	0.47	0.79	1.98	2.58
1988-01-11	-0.74	0.18	0.46	0.84	2.29	2.71
1988-01-18	-0.8	0.15	0.44	0.81	2.75	2.75
1988-01-25	-0.86	0.17	0.44	0.68	2.5	2.81
1988-02-01	-0.97	0.16	0.4	0.56	2.54	2.83
1988-02-08	-0.99	0.27	0.4	0.46	2.39	2.81
1988-02-15	-1.11	0.23	0.38	0.41	2.5	2.85
1988-02-22	-1.17	0.21	0.35	0.4	2.62	2.92
1988-02-29	-1.14	0.34	0.37	0.61	2.98	3.04
1988-03-07	-1.04	0.49	0.43	0.82	3.2	3.1
1988-03-14	-1.19	0.56	0.36	0.43	3.04	2.87
1988-03-21	-0.97	0.77	0.44	0.88	3.33	3.06
1988-03-28	-1.06	0.83	0.4	0.79	3.41	3.08
1988-04-04	-1.12	0.82	0.35	0.62	3.04	2.99
1988-04-11	-1.18	0.78	0.17	0.4	2.89	2.91
1988-04-18	-1.43	0.79	0.03	0	2.41	2.81
1988-04-25	-1.64	0.51	-0.33	-0.7	2.54	2.56
1988-05-02	-2.33	-0.17	-0.95	-2.02	1.77	2.2
1988-05-09	-1.81	0.26	-0.65	-1.51	1.74	2.12
1988-05-16	-1.81	0.17	-0.64	-1.41	1.79	2.16
1988-05-23	-2.02	-0.19	-0.93	-1.93	1.35	1.95
1988-05-30	-2.5	-0.51	-0.99	-2.79	0.84	1.83
1988-06-06	-2.96	-1.14	-1.52	-3.87	0.13	1.55
1988-06-13	-2.96	-1.23	-1.64	-4.2	-0.4	1.34
1988-06-20	-2.39	-0.72	-1.2	-3.2	-0.17	1.25
1988-06-27	-2.89	-1.52	-1.69	-3.96	-0.37	1.64
1988-07-04	-3.46	-1.8	-1.92	-4.96	-0.88	0.86
1988-07-11	-4.32	-2.87	-2.85	-6.74	-1.75	0.28
1988-07-18	-4.54	-3.16	-3.12	-7.58	-2.96	-0.12
1988-07-25	-4.41	-3.16	-3.02	-7.61	-3.41	-0.2
1988-08-01	-3.71	-2.77	-2.54	-6.71	-3.43	-0.09
1988-08-08	-3.71	-2.96	-2.62	-7.04	-4	-0.31
1988-08-15	-3.6	-2.94	-2.62	-6.96	-3.93	-0.35
1988-08-22	-3.18	-2.52	-2.37	-6.33	-3.85	-0.22
1988-08-29	-2.69	-2.18	-2.02	-5.44	-3.35	-0.04
1988-09-05	-2.6	-2.02	-1.87	-5	-2.96	0.07
1988-09-12	-2.56	-2.04	-1.85	-4.92	-2.96	0.08
1988-09-19	-2.33	-1.87	-1.67	-4.46	-2.54	0.19
1988-09-26	-2	-1.6	-1.43	-3.89	-2.56	0.33
1988-10-03	-1.89	-1.51	-1.33	-3.67	-2.48	0.41
1988-10-10	-1.62	-1.24	-1.05	-3.14	-2.2	0.52
1988-10-17	-1.55	-1.12	-0.96	-2.93	-2.06	0.96
1988-10-24	-1.55	-1.12	-0.96	-2.81	-1.56	0.99
1988-10-31	-1.43	-1.05	-0.85	-2.46	-1.56	1.14
1988-11-07	-1.14	-0.88	-0.65	-2.06	-1.33	1.31
1988-11-14	-1.06	-0.79	-0.56	-1.7	-1.14	1.43
1988-11-21	-1.15	-0.85	-0.56	-1.7	-1.06	1.51
1988-11-28	-1.28	-0.98	-0.52	-1.67	-0.86	1.67
1988-12-05	-1.37	-1	-0.46	-1.58	-0.55	1.75
1988-12-12	-1.46	-1.04	-0.42	-1.5	-1.05	1.8
1988-12-19	-1.51	-1.12	-0.33	-1.48	0.35	1.89
1988-12-26	-1.64	-1.23	-0.33	-1.6	0.22	1.96
1989-01-02	-1.89	-1.47	-0.41	-1.56	0.04	2.04
1989-01-09	-1.94	-1.28	-0.34	-1.58	0.12	2.06
1989-01-16	-2.23	-1.56	-0.36	-1.72	0.28	2.16
1989-01-23	-2.39	-1.58	-0.42	-1.81	0.37	2.23
1989-01-30	-2.35	-1.48	-0.32	-1.74	0.48	2.29
1989-02-06	-2.37	-1.39	-0.25	-1.75	0.62	2.5
1989-02-13	-2.2	-1.14	-0.13	-1.56	0.83	2.54
1989-02-20	-2.27	-1.03	-0.08	-1.58	0.99	2.56
1989-02-27	-2.31	-0.99	-0.12	-1.48	1.14	2.64
1989-03-06	-2.1	-0.67	-0.01	-1.25	0.99	2.67
1989-03-13	-1.87	-0.28	0.1	-1	1.06	2.62
1989-03-20	-1.8	-0.12	0.13	-0.9	1.19	2.62
1989-03-27	-1.71	0.06	0.18	-0.82	1.97	2.69
1989-04-03	-1.69	0.2	0.1	-0.93	1.93	2.54
1989-04-10	-1.64	0.4	0.08	-0.93	1.87	2.48
1989-04-17	-1.53	0.5	0.04	-0.72	1.93	2.48
1989-04-24	-1.58	0.49	-0.05	-1	1.64	2.31
1989-05-01	-1.4	0.61	-0.05	-0.8	1.55	2.31
1989-05-08	-1.83	0.08	-0.43	-1.72	1.39	2.06
1989-05-15	-1.79	-0.02	-0.59	-1.83	1.14	1.87
1989-05-22	-2.16	-0.34	-0.79	-2.62	0.85	1.67
1989-05-29	-1.69	0.11	-0.55	-1.75	1.07	1.85
1989-06-05	-2.5	-0.83	-1.15	-3.1	0.68	1.47
1989-06-12	-2.58	-0.96	-1.24	-3.46	0.06	1.29
1989-06-19	-2.39	-0.89	-1.27	-3.18	-0.36	1.25
1989-06-26	-2.67	-1.39	-1.49	-3.79	-0.31	1.04
1989-07-03	-2.5	-1.2	-1.37	-3.66	-0.82	0.92
1989-07-10	-2.45	-1.07	-1.43	-3.29	-0.68	1.02
1989-07-17	-3.43	-2.23	-2.25	-5.04	-1.62	0.54
1989-07-24	-3.74	-2.6	-2.5	-5.87	-2.31	0.54
1989-07-31	-2.77	-1.83	-1.8	-4.49	-1.87	0.59
1989-08-07	-2.67	-1.74	-1.69	-4.33	-1.97	0.68
1989-08-14	-3.12	-2.27	-2.14	-5.37	-2.41	0.34
1989-08-21	-2.74	-2.06	-2.02	-4.9	-2.49	0.34
1989-08-28	-2.58	-1.97	-1.85	-4.61	-2.04	0.44
1989-09-04	-2.23	-1.51	-1.51	-3.83	-1.55	0.65
1989-09-11	-2.12	-1.43	-1.4	-3.54	-1.55	0.77
1989-09-18	-1.95	-1.26	-1.28	-3.2	-1.29	0.9
1989-09-25	-1.81	-1.26	-1.29	-3.1	-1.09	0.85
1989-10-02	-1.58	-0.94	-1.02	-2.54	-0.99	1.14
1989-10-09	-1.39	-0.69	-0.8	-2.1	-1.04	1.26
1989-10-16	-1.28	-0.62	-0.69	-1.89	-0.97	1.35
1989-10-23	-0.93	-0.39	-0.45	-1.35	-0.72	1.58
1989-10-30	-0.94	-0.38	-0.36	-1.3	-0.7	1.62
1989-11-06	-0.9	-0.22	-0.23	-1.03	-0.65	1.77
1989-11-13	-0.8	-0.13	-0.06	-0.65	-0.34	1.98
1989-11-20	-0.66	-0.11	0.14	-0.23	-0.1	2.18
1989-11-27	-0.65	-0.08	0.19	-0.1	0.13	2.27
1989-12-04	-0.6	0.03	0.39	0.16	0.46	2.48
1989-12-11	-0.6	0.03	0.46	0.28	0.81	2.56
1989-12-18	-0.63	-0.01	0.49	0.34	1.12	2.7
1989-12-25	-0.72	-0.14	0.45	0.36	1.31	2.79
1990-01-01	-0.78	-0.18	0.43	0.33	1.58	2.85
1990-01-08	-0.88	-0.25	0.41	0.32	1.87	2.92
1990-01-15	-0.99	-0.32	0.38	0.25	2.02	2.96
1990-01-22	-1.09	-0.33	0.17	0.27	2.18	3.06
1990-01-29	-1.17	-0.28	0.16	0.21	2.29	3.1
1990-02-05	-1.3	-0.39	0.16	0.19	2.41	3.18
1990-02-12	-1.33	-0.2	0.13	0.24	2.56	3.23
1990-02-19	-1.37	-0.03	0.13	0.3	2.75	3.27
1990-02-26	-1.19	0.17	0.3	0.7	3.29	3.45
1990-03-05	-1.2	0.26	0.28	0.78	3.56	3.52
1990-03-12	-1.11	0.51	0.33	0.78	3.6	3.43
1990-03-19	-1.12	0.63	0.33	0.79	3.64	3.41
1990-03-26	-1.31	0.67	0.17	0.65	3.56	3.29
1990-04-02	-1.4	0.66	0.13	0.5	3.56	3.25
1990-04-09	-1.04	0.99	0.22	0.86	3.58	3.27
1990-04-16	-1.12	1.05	0.24	0.86	3.68	3.31
1990-04-23	-1.12	1.09	0.19	0.8	3.64	3.25
1990-04-30	-1.69	0.49	-0.38	-0.26	3.46	2.93
1990-05-03	-1.37	0.93	-0.13	0.49	3.56	3.1
1990-05-07	-1.43	0.85	-0.2	0.34	3.62	3.04
1990-05-14	-2.37	-0.18	-1.03	-1.35	2.99	2.5
1990-05-21	-2.46	-0.37	-1.14	-1.78	2.6	2.29
1990-05-28	-2.29	-0.3	-1.05	-1.6	2.49	2.2
1990-06-04	-2.46	-0.56	-1.15	-2	2.33	2.08
1990-06-11	-2.71	-1.08	-1.58	-2.87	2	1.74
1990-06-18	-2.95	-1.3	-1.76	-3.39	1.47	1.6
1990-06-25	-3.33	-1.64	-2.06	-4.19	-0.11	1.23
1990-07-02	-3.02	-1.48	-2.02	-3.96	-0.47	0.94
1990-07-09	-3.7	-2.25	-2.58	-5.16	-0.85	0.63
1990-07-16	-3.94	-2.6	-2.85	-5.96	-1.55	0.36
1990-07-23	-4	-2.67	-2.81	-6.49	-2.5	0.15
1990-07-30	-4.16	-2.85	-2.83	-7	-2.95	-0.17
1990-08-06	-3.77	-2.7	-2.7	-6.65	-3.16	-0.23
1990-08-13	-3.64	-2.71	-2.58	-6.62	-3.39	-0.07
1990-08-20	-3.5	-2.64	-2.52	-6.46	-3.46	-0.11
1990-08-27	-3.31	-2.6	-2.35	-6.16	-3.43	-0.09
1990-09-03	-2.79	-2.18	-1.99	-5.33	-3.2	0.14
1990-09-10	-2.96	-2.52	-2.18	-5.7	-3.33	-0.02
1990-09-17	-2.49	-1.94	-1.72	-4.62	-2.92	0.41
1990-09-24	-2.2	-1.75	-1.58	-4.16	-2.75	0.49
1990-10-01	-2.02	-1.62	-1.48	-3.89	-2.43	0.67
1990-10-08	-1.76	-1.39	-1.3	-3.41	-2.33	0.77
1990-10-15	-1.62	-1.25	-1.12	-3.04	-2.08	0.94
1990-10-22	-1.58	-1.19	-1.08	-2.83	-1.83	1.07
1990-10-29	-1.39	-0.96	-0.83	-2.31	-1.3	1.28
1990-11-05	-1.28	-0.82	-0.73	-2.08	-1.09	1.37
1990-11-12	-1.1	-0.71	-0.56	-1.7	-0.85	1.58
1990-11-19	-1.11	-0.7	-0.56	-1.72	-0.71	1.58
1990-11-26	-1.03	-0.71	-0.43	-1.3	-0.45	1.83
1990-12-03	-1.1	-0.85	-0.35	-1.18	-0.3	1.99
1990-12-10	-1.05	-0.66	-0.26	-1.01	-0.08	2.14
1990-12-17	-1.23	-0.91	-0.28	-1.01	0.22	2.31
1990-12-24	-1.25	-0.86	-0.23	-0.89	0.33	2.43
1990-12-31	-1.43	-0.99	-0.32	-0.92	0.52	2.49
1991-01-07	-1.49	-1.02	-0.31	-0.8	0.77	2.67
1991-01-14	-1.51	-0.98	-0.27	-0.75	0.77	2.73
1991-01-21	-1.6	-0.89	-0.31	-0.81	0.81	2.73
1991-01-28	-1.7	-0.92	-0.31	-0.88	1.01	2.81
1991-02-04	-1.75	-0.88	-0.31	-0.88	1.14	2.85
1991-02-11	-1.74	-0.65	-0.28	-0.85	1.32	2.89
1991-02-18	-1.68	-0.42	-0.2	-0.65	1.54	2.96
1991-02-25	-1.58	-0.26	-0.11	-0.52	1.64	2.99
1991-03-04	-1.64	-0.19	-0.13	-0.52	1.83	3.04
1991-03-11	-1.6	0.01	-0.06	-0.34	2.02	3.08
1991-03-18	-1.49	0.28	0.05	-0.03	2.29	3.2
1991-03-25	-1.42	0.43	0.07	0.07	2.41	3.16
1991-04-01	-1.15	0.76	0.24	0.68	2.85	3.37
1991-04-08	-1.31	0.7	0.12	0.44	2.75	3.2
1991-04-15	-1.2	0.85	0.15	0.73	3	3.29
1991-04-22	-1.05	1.25	0.28	0.94	3.14	3.37
1991-04-29	-1.54	0.77	-0.11	0.26	2.74	2.67
1991-05-06	-1.23	1.07	0.08	0.69	2.77	2.77
1991-05-13	-1.69	0.47	-0.4	-0.27	2.27	2.39
1991-05-20	-2.29	-0.06	-0.89	-1.34	1.64	1.99
1991-05-23	-2.31	-0.08	-1.03	-1.32	1.74	1.96
1991-05-27	-2.04	0.12	-0.99	-1.12	1.6	1.93
1991-06-03	-2.43	-0.31	-1.24	-1.87	1.07	1.62
1991-06-10	-2.49	-0.39	-1.32	-2.2	0.73	1.48
1991-06-17	-2	0.04	-1.07	-1.6	0.89	1.56
1991-06-20	-2.04	-0.05	-1.12	-1.7	0.73	1.49
1991-06-24	-2.46	-0.53	-1.41	-2.31	0.36	1.29
1991-07-01	-3.5	-1.75	-2.27	-4.41	-0.89	0.56
1991-07-05	-2.6	-0.74	-1.68	-3	-0.35	0.91
1991-07-08	-2.22	-0.28	-1.37	-2.22	0.11	1.17
1991-07-15	-2.75	-1.05	-1.87	-3.29	-0.52	0.79
1991-07-22	-3.67	-2	-2.64	-5.08	-1.52	0.21
1991-07-29	-4.04	-2.5	-3	-6.08	-2.29	-0.16
1991-08-05	-3.48	-1.94	-2.56	-5.28	-2.14	-0.03
1991-08-12	-3.08	-1.73	-2.27	-4.68	-1.93	0.12
1991-08-19	-3.31	-2.06	-2.49	-5.16	-2.33	-0.09
1991-08-26	-3.2	-1.98	-2.43	-5.25	-2.6	-0.19
1991-09-02	-3.24	-1.98	-2.41	-5.5	-2.92	-0.3
1991-09-09	-2.6	-1.39	-1.89	-4.5	-2.77	-0.01
1991-09-16	-2.25	-1.12	-1.64	-3.91	-2.62	0.09
1991-09-23	-1.95	-0.93	-1.43	-3.49	-2.52	0.23
1991-09-30	-1.79	-0.76	-1.28	-3.14	-2.41	0.39
1991-10-07	-1.68	-0.64	-1.12	-2.85	-2.35	0.46
1991-10-14	-1.53	-0.45	-1	-2.5	-2.25	0.59
1991-10-21	-1.33	-0.26	-0.8	-2.06	-1.39	0.77
1991-10-28	-1.12	-0.11	-0.63	-1.79	-1.35	0.92
1991-11-04	-0.98	-0.03	-0.56	-1.4	-1.26	1.12
1991-11-11	-0.94	-0.05	-0.51	-1.26	-1.19	1.26
1991-11-18	-0.87	-0.02	-0.44	-1.02	-1.14	1.4
1991-11-25	-0.93	-0.14	-0.46	-0.96	-1.12	1.49
1991-12-02	-1	-0.24	-0.46	-0.91	-1.06	1.62
1991-12-09	-1.08	-0.28	-0.46	-0.93	-1.07	1.62
1991-12-16	-1.19	-0.39	-0.46	-0.96	-1.06	1.74
1991-12-23	-1.39	-0.55	-0.5	-1.02	-1.05	1.81
1991-12-30	-1.62	-1.31	-0.52	-1.19	-1.03	1.97
1992-01-06	-1.81	-1.52	-0.56	-1.37	-1.07	2.02
1992-01-13	-1.95	-1.58	-0.54	-1.56	-1.11	2.08
1992-01-20	-1.98	-1.54	-0.47	-1.58	0.21	2.14
1992-01-27	-1.87	-1.19	-0.36	-1.46	0.56	2.16
1992-02-03	-2.02	-1.31	-0.35	-1.6	0.81	2.2
1992-02-10	-2.12	-1.33	-0.32	-1.67	0.94	2.27
1992-02-17	-1.87	-0.89	-0.1	-1.37	1.03	2.29
1992-02-24	-1.75	-0.64	0.05	-1.24	1.09	2.31
1992-03-02	-1.56	-0.26	0.16	-1.07	0.93	2.2
1992-03-09	-1.68	-0.38	0.09	-1.07	1.12	2.33
1992-03-16	-1.58	-0.16	0.12	-1	1.12	2.25
1992-03-23	-1.56	-0.07	0.15	-0.51	1.83	2.62
1992-03-30	-1.49	0.23	0.2	-0.04	2.39	2.87
1992-04-06	-1.56	0.19	0.02	-0.26	2.29	2.56
1992-04-13	-1.64	0.22	-0.05	-0.35	2.18	2.46
1992-04-20	-1.85	0	-0.37	-1.03	1.71	2.14
1992-04-27	-1.87	0.01	-0.4	-1.24	1.49	2
1992-05-04	-2.29	-0.33	-0.67	-2	1.01	1.7
1992-05-11	-1.99	-0.13	-0.59	-1.76	0.85	1.64
1992-05-18	-1.83	-0.07	-0.53	-1.58	0.81	1.71
1992-05-25	-2.71	-0.94	-1.12	-3.2	-0.08	1.16
1992-06-01	-3.06	-1.14	-1.42	-4.08	-0.82	0.77
1992-06-08	-2.95	-1.19	-1.48	-4.12	-1.12	0.65
1992-06-15	-3.06	-1.53	-1.72	-4.58	-1.64	0.4
1992-06-22	-2.71	-1.26	-1.48	-3.93	-1.39	0.56
1992-06-29	-2.52	-1.11	-1.29	-3.52	-1.27	0.7
1992-07-06	-2.46	-1.01	-1.23	-3.33	-1.19	0.75
1992-07-13	-2.87	-1.6	-1.58	-4.25	-1.67	0.52
1992-07-20	-3.56	-2.31	-2.08	-5.58	-2.54	0.06
1992-07-27	-4.07	-2.93	-2.62	-6.83	-3.52	-0.43
1992-08-03	-3.98	-2.99	-2.68	-7.2	-4.12	-0.64
1992-08-10	-3.81	-3.04	-2.54	-7.25	-4.46	-0.71
1992-08-17	-3.35	-2.73	-2.25	-6.37	-4.29	-0.56
1992-08-24	-3.08	-2.64	-2.1	-6.19	-4.29	-0.49
1992-08-31	-2.96	-2.62	-2.08	-5.96	-4.25	-0.41
1992-09-07	-3	-2.64	-2.06	-6.04	-4.25	-0.42
1992-09-14	-2.7	-2.31	-1.83	-5.4	-3.99	-0.26
1992-09-21	-2.58	-2.25	-1.8	-5.07	-3.83	-0.15
1992-09-28	-2.29	-2.02	-1.51	-4.48	-3.46	0.07
1992-10-05	-2.02	-1.78	-1.37	-3.96	-3.23	0.25
1992-10-12	-1.83	-1.72	-1.18	-3.56	-2.87	0.47
1992-10-19	-1.71	-1.55	-1.05	-3.1	-2.6	0.59
1992-10-26	-1.58	-1.4	-0.95	-2.75	-2.35	0.77
1992-11-02	-1.46	-1.17	-0.81	-2.5	-2.12	0.96
1992-11-09	-1.47	-1.23	-0.75	-2.31	-1.95	1.08
1992-11-16	-1.4	-1.25	-0.64	-2.1	-1.7	1.23
1992-11-23	-1.41	-1.25	-0.6	-1.95	-1.52	1.32
1992-11-30	-1.41	-1.16	-0.5	-1.85	-1.35	1.39
1992-12-07	-1.56	-1.26	-0.51	-1.92	-1.17	1.42
1992-12-14	-1.64	-1.34	-0.47	-1.96	-1.02	1.54
1992-12-21	-1.73	-1.39	-0.44	-1.94	-0.83	1.56
1992-12-28	-1.89	-1.6	-0.46	-2.08	-0.68	1.7
1993-01-04	-1.96	-1.58	-0.43	-2.1	-0.54	1.8
1993-01-11	-2.31	-1.83	-0.5	-2.27	-0.34	1.87
1993-01-18	-2.46	-2.08	-0.53	-2.31	-0.15	2.02
1993-01-25	-2.54	-2.14	-0.55	-2.37	-0.02	2.08
1993-02-01	-2.35	-1.69	-0.43	-2.14	0.1	2.14
1993-02-08	-1.85	-1	-0.07	-1.74	0.2	2.08
1993-02-15	-1.83	-0.84	-0.01	-1.74	0.24	2.06
1993-02-22	-2	-0.96	-0.09	-1.83	0.42	2.12
1993-03-01	-2.04	-0.94	-0.07	-1.83	0.56	2.2
1993-03-08	-1.83	-0.62	0.05	-1.56	0.63	2.16
1993-03-15	-1.73	-0.4	0.02	-1.49	0.56	2.14
1993-03-22	-1.8	-0.56	0.04	-1.47	0.73	2.27
1993-03-29	-1.62	-0.1	0.12	-0.8	1.42	2.48
1993-04-05	-1.43	0.16	0.21	-0.5	1.56	2.45
1993-04-12	-1.52	0.13	0.16	-0.56	1.53	2.41
1993-04-19	-1.6	0.05	-0.02	-0.84	1.37	2.27
1993-04-26	-1.89	-0.2	-0.45	-1.68	0.71	1.81
1993-05-03	-1.75	-0.17	-0.49	-1.53	0.56	1.76
1993-05-10	-1.78	-0.18	-0.51	-1.6	0.49	1.72
1993-05-17	-1.78	-0.21	-0.49	-1.8	0.27	1.62
1993-05-24	-1.96	-0.41	-0.66	-2.06	0.2	1.54
1993-05-31	-2.02	-0.61	-0.79	-2.2	-0.03	1.41
1993-06-07	-2.29	-0.87	-0.97	-2.52	-0.22	1.29
1993-06-14	-3.04	-1.64	-1.58	-4	-1.08	0.81
1993-06-21	-3.33	-2	-1.81	-4.73	-1.7	0.51
1993-06-28	-3.46	-2.31	-1.99	-4.92	-1.89	0.44
1993-07-12	-3.33	-2.2	-1.94	-4.45	-1.68	0.76
1993-07-19	-3.5	-2.46	-2.24	-5	-2.12	0.09
1993-07-26	-3.14	-2.22	-1.89	-4.53	-2.02	0.35
1993-08-02	-3.48	-2.6	-2.22	-5.12	-2.41	0.05
1993-08-09	-3.33	-2.46	-2.08	-4.98	-2.46	0.06
1993-08-16	-3.33	-2.5	-2.1	-5.07	-2.56	0.1
1993-08-19	-2.69	-1.87	-1.67	-4	-2.04	0.42
1993-08-23	-2.79	-2.04	-1.8	-4.16	-2.12	0.28
1993-08-30	-2.62	-1.92	-1.71	-3.91	-2.18	0.27
1993-09-06	-2.5	-1.83	-1.62	-3.7	-2.1	0.28
1993-09-13	-2.41	-1.76	-1.55	-3.6	-2.1	0.44
1993-09-20	-2.45	-1.77	-1.55	-3.74	-2.23	0.51
1993-09-27	-1.99	-1.41	-1.29	-3.06	-2	0.84
1993-10-04	-1.68	-1.09	-0.93	-2.41	-1.69	0.84
1993-10-11	-1.52	-0.92	-0.79	-2.04	-1.48	1.04
1993-10-18	-1.37	-0.72	-0.64	-1.73	-1.23	1.12
1993-10-25	-1.08	-0.49	-0.39	-1.25	-1.01	1.27
1993-11-01	-0.88	-0.28	-0.18	-0.74	-0.67	1.39
1993-11-08	-0.86	-0.22	-0.18	-0.61	-0.44	1.58
1993-11-15	-0.73	-0.04	-0.02	-0.17	-0.11	1.77
1993-11-22	-0.53	0.17	0.28	0.37	0.32	2.06
1993-11-29	-0.46	0.12	0.54	0.73	0.71	2.29
1993-12-06	-0.45	0.16	0.64	0.81	1.01	2.46
1993-12-13	-0.52	0.16	0.63	0.92	1.18	2.81
1993-12-20	-0.54	0.18	0.69	1.04	1.55	2.98
1993-12-27	-0.53	0.24	0.72	1.12	1.73	3.06
1994-01-03	-0.56	0.25	0.68	1.2	1.94	3.16
1994-01-10	-0.7	0.25	0.6	1.11	2.08	3.18
1994-01-17	-0.8	0.25	0.5	1.03	2.23	3.2
1994-01-24	-0.77	0.31	0.61	1.25	2.45	3.37
1994-01-31	-0.8	0.38	0.62	1.17	2.58	3.43
1994-02-07	-0.89	0.41	0.56	1.17	2.77	3.46
1994-02-14	-0.81	0.61	0.65	1.46	3.12	3.6
1994-02-21	-0.81	0.76	0.65	1.62	3.43	3.73
1994-02-28	-0.73	0.92	0.73	1.8	3.58	3.81
1994-03-07	-0.84	0.96	0.64	1.55	3.56	3.7
1994-03-14	-0.73	1.14	0.73	1.87	3.74	3.45
1994-03-21	-0.85	1.09	0.63	1.58	3.64	3.35
1994-03-28	-0.88	1.04	0.55	1.42	3.52	3.24
1994-04-04	-1.27	0.81	0.24	0.9	3.27	3.06
1994-04-11	-1.32	0.82	0.13	0.8	3.14	2.93
1994-04-18	-1.53	0.36	-0.09	0.28	2.85	2.74
1994-04-25	-1.62	0.49	-0.27	0.13	2.81	2.64
1994-05-02	-2.31	-0.28	-0.71	-1.14	2.1	2.16
1994-05-09	-2.46	-0.56	-1	-1.58	1.54	1.87
1994-05-16	-2.92	-1.15	-1.48	-2.7	0.79	1.43
1994-05-23	-2.87	-1.33	-1.54	-2.89	0.43	1.27
1994-05-30	-3.41	-1.96	-1.75	-3.83	-0.12	1
1994-06-06	-3.6	-2.12	-1.89	-4.49	-0.67	0.74
1994-06-13	-2.83	-1.33	-1.42	-3.2	-0.03	1.01
1994-06-20	-2.87	-1.41	-1.47	-3.27	-0.18	1
1994-06-27	-3.33	-1.87	-1.93	-4.12	-0.71	0.61
1994-07-04	-4.37	-3	-2.74	-6	-1.89	0.04
1994-07-11	-4.5	-3.25	-2.85	-6.71	-2.62	-0.15
1994-07-18	-4.08	-2.99	-2.6	-6.46	-2.81	-0.25
1994-07-25	-4.5	-3.41	-2.83	-7.41	-3.52	-0.56
1994-08-01	-4.29	-3.2	-2.58	-7.25	-4.16	-0.46
1994-08-04	-4.54	-3.58	-2.89	-7.82	-4.74	-0.72
1994-08-08	-4.57	-3.71	-2.93	-8.13	-4.5	-0.83
1994-08-15	-4.12	-3.58	-2.77	-7.54	-4.58	-0.85
1994-08-22	-3.95	-3.46	-2.64	-7.36	-4.61	-0.79
1994-08-29	-3.75	-3.31	-2.48	-7.04	-4.62	-0.68
1994-09-05	-3.54	-3.1	-2.37	-6.9	-4.62	-0.69
1994-09-12	-3	-2.62	-1.93	-6	-4.32	-0.47
1994-09-19	-2.71	-2.41	-1.64	-5.29	-3.77	-0.25
1994-09-26	-2.58	-2.31	-1.55	-5.04	-3.64	-0.18
1994-10-03	-2.48	-2.12	-1.39	-4.67	-3.46	-0.05
1994-10-10	-2.45	-2.12	-1.39	-4.5	-3.29	0.02
1994-10-17	-2.27	-2	-1.29	-4.25	-3.16	0.12
1994-10-24	-1.94	-1.78	-0.9	-3.46	-2.71	0.51
1994-10-31	-1.78	-1.58	-0.56	-3.06	-2.48	0.65
1994-11-07	-1.62	-1.37	-0.67	-2.75	-2.25	0.71
1994-11-14	-1.64	-1.33	-0.7	-2.64	-2.14	0.81
1994-11-21	-1.73	-1.51	-0.71	-2.49	-1.89	0.98
1994-11-28	-1.83	-1.6	-0.77	-2.48	-1.75	1.07
1994-12-05	-1.93	-1.62	-0.74	-2.31	-1.33	1.17
1994-12-12	-1.89	-1.56	-0.74	-2.22	-1.24	1.28
1994-12-19	-2.06	-1.89	-0.75	-2.18	-1.02	1.41
1994-12-26	-2.08	-1.79	-0.73	-2.1	-0.87	1.51
1995-01-02	-2.31	-1.97	-0.75	-2.18	-0.69	1.58
1995-01-09	-2.29	-1.76	-0.72	-2.12	-0.53	1.67
1995-01-16	-2.46	-1.98	-0.72	-2.2	-0.4	1.73
1995-01-23	-2.52	-2	-0.73	-2.27	-0.26	1.8
1995-01-30	-2.5	-1.85	-0.73	-2.16	-0.11	1.87
1995-02-06	-2.48	-1.7	-0.64	-1.94	0.09	1.97
1995-02-13	-2.43	-1.4	-0.56	-1.94	0.12	1.94
1995-02-20	-2.46	-1.34	-0.55	-1.93	0.25	1.99
1995-02-27	-2.43	-1.15	-0.47	-1.81	0.39	2
1995-03-06	-2.12	-0.79	-0.26	-1.6	0.5	2.06
1995-03-13	-2.02	-0.5	-0.25	-1.46	0.9	2
1995-03-20	-1.94	-0.28	-0.12	-1.25	1.12	2.1
1995-03-27	-1.81	-0.05	-0.03	-1.07	1.18	2.16
1995-04-03	-1.81	-0.01	-0.04	-1.01	1.3	2.16
1995-04-10	-1.87	0	-0.19	-1.25	1.26	2.02
1995-04-17	-1.85	0.08	-0.23	-1.14	1.34	2.08
1995-04-24	-1.77	0.24	-0.28	-0.93	1.39	2
1995-05-01	-1.83	0.19	-0.37	-1.02	1.33	1.96
1995-05-08	-2.1	-0.18	-0.67	-1.4	1.14	1.77
1995-05-15	-1.94	-0.21	-0.79	-1.62	0.9	1.62
1995-05-22	-1.92	-0.14	-0.73	-1.64	0.79	1.62
1995-05-29	-2.66	-0.94	-1.29	-2.71	0.27	1.26
1995-06-05	-2.79	-1.12	-1.47	-2.93	0.09	1.12
1995-06-12	-2.69	-1.12	-1.48	-2.95	-0.02	1.1
1995-06-19	-2.87	-1.41	-1.62	-3.49	-0.44	0.86
1995-06-26	-2.46	-0.78	-1.39	-2.64	-0.19	1.06
1995-07-03	-2.52	-0.95	-1.5	-2.87	-0.45	0.96
1995-07-10	-2.93	-1.51	-1.92	-3.56	-0.74	0.84
1995-07-17	-3.95	-2.7	-2.75	-5.5	-2.04	-0.05
1995-07-24	-4.16	-2.87	-2.83	-6.2	-2.45	-0.13
1995-07-31	-4.28	-3.14	-3.06	-6.58	-3.04	-0.39
1995-08-07	-4.37	-3.31	-3.18	-7.08	-3.49	-0.62
1995-08-14	-4.16	-3.29	-3.12	-7.16	-3.85	-0.72
1995-08-21	-3.89	-3.04	-2.79	-6.87	-3.91	-0.61
1995-08-28	-3.64	-2.95	-2.62	-6.62	-4	-0.62
1995-09-04	-3.71	-3.12	-2.79	-7.15	-4.58	-0.92
1995-09-11	-3.49	-2.95	-2.62	-6.95	-4.87	-0.9
1995-09-18	-2.98	-2.58	-2.27	-6.11	-4.75	-0.59
1995-09-25	-2.75	-2.41	-1.98	-5.5	-4.62	-0.49
1995-10-02	-2.68	-2.33	-1.92	-5.33	-4.5	-0.42
1995-10-09	-2.43	-2.24	-1.77	-4.62	-3.89	-0.04
1995-10-16	-2.23	-2.06	-1.64	-4.29	-3.75	0
1995-10-23	-2.2	-2.06	-1.55	-4.19	-3.58	0
1995-11-06	-1.87	-1.81	-1.24	-3.37	-3.18	0.46
1995-11-13	-1.92	-1.64	-1.15	-3.1	-2.93	0.62
1995-11-20	-1.85	-1.6	-1.07	-2.81	-2.71	0.83
1995-11-27	-1.94	-1.72	-1.07	-2.71	-2.54	0.99
1995-12-04	-2.04	-1.81	-1.03	-2.7	-2.33	1.03
1995-12-11	-2.04	-1.83	-0.84	-2.56	-2.18	1.27
1995-12-18	-2.25	-2.04	-0.86	-2.69	-2.02	1.35
1995-12-25	-2.31	-2.02	-0.8	-2.64	-1.87	1.42
1996-01-01	-2.33	-1.89	-0.7	-2.58	-1.71	1.54
1996-01-08	-2.39	-1.76	-0.63	-2.58	-1.62	1.6
1996-01-15	-2.5	-2	-0.73	-2.75	-1.52	1.6
1996-01-22	-2.75	-2.24	-0.78	-2.87	-1.31	1.77
1996-01-29	-2.77	-2.08	-0.72	-2.83	-1.26	1.83
1996-02-05	-2.56	-1.69	-0.54	-2.58	-1.15	1.83
1996-02-12	-2.48	-1.49	-0.41	-2.48	-1.08	1.87
1996-02-19	-2.56	-1.55	-0.33	-2.6	-0.9	1.92
1996-02-26	-2.73	-1.73	-0.44	-2.75	-0.79	1.98
1996-03-04	-2.5	-1.19	-0.26	-2.46	-0.72	1.99
1996-03-11	-2.25	-1.04	-0.22	-2.27	0.53	1.99
1996-03-18	-2.25	-0.86	-0.13	-2.12	0.67	2.04
1996-03-25	-2.35	-0.87	-0.21	-1.93	0.99	2.18
1996-04-01	-2.16	-0.49	-0.07	-1.39	1.51	2.31
1996-04-08	-2.16	-0.49	-0.07	-1.37	1.6	2.27
1996-04-15	-2.04	-0.15	-0.05	-1.15	1.77	2.31
1996-04-22	-2	-0.08	-0.17	-1.16	1.72	2.18
1996-04-29	-2.49	-0.56	-0.65	-2.16	1.17	1.77
1996-05-06	-2.46	-0.63	-0.72	-2.25	0.94	1.62
1996-05-13	-2.6	-0.79	-0.78	-2.52	0.63	1.51
1996-05-20	-2.77	-1.02	-0.96	-3.02	0.25	1.33
1996-05-27	-3.29	-1.77	-1.39	-4.23	-0.54	0.66
1996-06-03	-3.39	-1.87	-1.47	-4.71	-1.04	0.62
1996-06-10	-3.46	-1.89	-1.54	-4.62	-1.06	0.63
1996-06-17	-3.69	-2.2	-1.81	-5.33	-1.68	0.26
1996-06-24	-3.35	-1.96	-1.69	-4.67	-1.25	0.44
1996-07-01	-2.54	-1.03	-1.24	-2.81	-0.13	1.11
1996-07-02	-2.46	-0.83	-1.14	-2.56	0.08	1.14
1996-07-03	-2.25	-0.49	-0.97	-1.87	0.53	1.29
1996-07-04	-2.49	-0.72	-1.1	-2.33	0.23	1.19
1996-07-05	-2.58	-0.81	-1.28	-2.7	-0.04	1.14
1996-07-06	-2.58	-0.92	-1.3	-2.71	-0.09	1.14
1996-07-08	-2.85	-1.16	-1.54	-3.31	-0.26	0.89
1996-07-10	-2.74	-1.01	-1.5	-3.16	-0.26	0.94
1996-07-15	-2.6	-0.73	-1.37	-2.89	-0.1	0.98
1996-07-16	-2.5	-0.48	-1.23	-2.48	0.16	1.07
1996-07-22	-3.02	-1.12	-1.6	-3.7	-0.45	0.81
1996-07-29	-3.85	-2.18	-2.39	-5.33	-1.3	0.38
1996-08-05	-3.91	-2.12	-2.43	-5.54	-1.58	0.17
1996-08-12	-4.36	-2.54	-2.71	-6.29	-2.14	-0.27
1996-08-19	-3.75	-2.16	-2.45	-5.62	-2.04	-0.13
1996-08-26	-3.69	-2.12	-2.35	-5.5	-2	-0.06
1996-09-02	-3.02	-1.58	-1.94	-4.67	-1.56	0.18
1996-09-09	-3.16	-1.78	-2.1	-4.87	-1.79	0.06
1996-09-16	-2.96	-1.55	-1.89	-4.54	-1.62	0.18
1996-09-23	-2.71	-1.2	-1.62	-3.95	-1.39	0.27
1996-09-30	-2.58	-1.01	-1.49	-3.64	-1.29	0.36
1996-10-07	-2.04	-0.56	-1.17	-2.96	-0.98	0.6
1996-10-14	-1.81	-0.38	-0.96	-2.43	-0.54	0.9
1996-10-21	-1.74	-0.13	-0.72	-2	-0.35	0.99
1996-10-28	-1.64	0.03	-0.61	-1.76	-0.17	1.09
1996-11-04	-1.58	0.15	-0.51	-1.5	0.03	1.18
1996-11-11	-1.54	0.19	-0.45	-1.29	0.23	1.33
1996-11-18	-1.29	0.32	-0.23	-0.85	0.53	1.52
1996-11-25	-1.07	0.46	-0.04	-0.54	0.76	1.72
1996-12-02	-0.93	0.47	0.14	-0.23	1.01	1.87
1996-12-09	-0.87	0.5	0.3	0.04	1.3	2.04
1996-12-16	-0.87	0.48	0.43	0.25	1.51	2.18
1996-12-23	-0.89	0.42	0.44	0.3	1.58	2.27
1996-12-30	-0.97	0.37	0.43	0.28	1.62	2.33
1997-01-06	-1.03	0.27	0.38	0.28	1.64	2.39
1997-01-13	-1.04	0.14	0.38	0.21	1.76	2.43
1997-01-20	-1.3	-0.02	0.23	0.05	1.76	2.41
1997-01-27	-1.37	-0.27	0.24	0.04	1.77	2.48
1997-02-03	-1.49	-0.19	0.25	0.02	1.92	2.52
1997-02-10	-1.6	-0.01	-0.04	-0.07	2.08	2.52
1997-02-17	-1.56	0.24	0.15	0.04	2.14	2.58
1997-02-24	-1.6	0.33	0.14	-0.03	2.23	2.56
1997-03-03	-1.64	0.34	0.04	-0.16	2.2	2.54
1997-03-10	-1.77	0.24	-0.18	-0.51	2.02	2.31
1997-03-17	-1.69	0.41	-0.07	-0.31	2.1	2.39
1997-03-24	-1.71	0.37	-0.1	-0.44	2.14	2.43
1997-03-31	-1.76	0.35	-0.17	-0.66	1.95	2.35
1997-04-07	-1.64	0.34	-0.22	-0.6	1.8	2.23
1997-04-14	-1.83	0.09	-0.44	-1.06	1.56	2.1
1997-04-21	-1.87	-0.03	-0.51	-1.37	1.32	1.97
1997-04-28	-1.95	-0.05	-0.54	-1.43	1.15	1.92
1997-05-05	-2.81	-1	-1.27	-3.23	0.11	1.24
1997-05-12	-2.68	-0.96	-1.18	-3.16	-0.17	1.12
1997-05-19	-2.77	-0.98	-1.26	-3.54	-0.45	1.02
1997-05-26	-2.99	-1.43	-1.42	-4.23	-1.01	0.81
1997-06-02	-3.39	-1.85	-1.56	-4.75	-1.47	0.51
1997-06-09	-3.46	-2.04	-1.74	-5.15	-1.96	0.25
1997-06-16	-3.52	-2.18	-1.73	-5.33	-2.16	0.23
1997-06-23	-3.52	-2.35	-1.85	-5.61	-2.52	0.13
1997-06-30	-3.7	-2.81	-2.2	-6.24	-3.04	0.12
1997-07-07	-3.46	-2.46	-1.97	-5.79	-3.04	-0.08
1997-07-14	-3.16	-2.25	-1.73	-5.08	-2.52	0.05
1997-07-21	-3.91	-3.25	-2.43	-6.65	-3.29	-0.44
1997-07-28	-4.15	-3.54	-2.58	-7.29	-3.77	-0.66
1997-08-04	-3.89	-3.18	-2.35	-6.99	-3.85	-0.56
1997-08-11	-3.91	-3.31	-2.41	-6.99	-4	-0.63
1997-08-18	-3.87	-3.43	-2.46	-7	-4.16	-0.7
1997-08-25	-3.62	-3.06	-2.2	-6.25	-3.83	-0.64
1997-09-01	-3.68	-3.24	-2.25	-6.37	-3.79	-0.52
1997-09-08	-3.16	-2.85	-1.89	-5.61	-3.52	-0.35
1997-09-15	-3.14	-2.89	-1.89	-5.65	-3.62	-0.35
1997-09-22	-2.77	-2.43	-1.51	-4.87	-3.25	-0.05
1997-09-29	-2.56	-2.18	-1.28	-4.33	-2.93	0.19
1997-10-06	-2.37	-2.06	-1.17	-4.04	-2.75	0.24
1997-10-13	-2.18	-1.94	-1.14	-3.83	-2.66	0.28
1997-10-20	-2.06	-1.76	-1.03	-3.54	-2.64	0.34
1997-10-27	-1.89	-1.6	-0.84	-3.2	-2.31	0.56
1997-11-03	-1.74	-1.39	-0.56	-2.68	-1.93	0.85
1997-11-10	-1.51	-1.2	-0.46	-2.29	-1.62	0.99
1997-11-17	-1.56	-1.33	-0.47	-2.14	-1.41	1.11
1997-11-24	-1.54	-1.41	-0.44	-1.97	-1.12	1.27
1997-12-01	-1.58	-1.39	-0.38	-1.64	-0.62	1.47
1997-12-08	-1.62	-1.39	-0.35	-1.41	-0.3	1.67
1997-12-15	-1.62	-1.35	-0.28	-1.27	0	1.85
1997-12-22	-1.77	-1.28	-0.31	-1.27	0.48	1.94
1997-12-29	-1.85	-1.27	-0.37	-1.3	0.69	2
1998-01-05	-1.74	-1.12	-0.27	-0.93	0.99	2.18
1998-01-12	-1.75	-0.93	-0.23	-0.56	1.15	2.2
1998-01-19	-1.62	-0.79	-0.07	-0.24	1.64	2.41
1998-01-26	-1.62	-0.79	0.04	-0.11	1.85	2.46
1998-02-02	-1.62	-0.64	0.04	0	1.93	2.52
1998-02-09	-1.54	-0.37	0.14	0.24	2.23	2.62
1998-02-11	-1.53	-0.32	0.12	0.2	2.14	2.62
1998-02-16	-1.56	-0.19	0.12	0.11	2.14	2.62
1998-02-23	-1.58	0.02	0.07	0.23	2.37	2.67
1998-03-02	-1.58	0.17	0.14	0.34	2.66	2.7
1998-03-09	-1.67	0.1	-0.01	0.16	2.71	2.7
1998-03-16	-1.49	0.24	0.04	0.3	2.92	2.48
1998-03-23	-1.42	0.4	0.12	0.46	3.02	2.83
1998-03-30	-1.6	0.44	0.11	0.62	3.29	2.81
1998-04-06	-1.58	0.28	-0.19	0.31	3.1	2.64
1998-04-13	-1.94	0.22	-0.32	0.13	3.02	2.54
1998-04-20	-2.43	-0.38	-0.71	-0.83	2.27	2.08
1998-04-27	-2.41	-0.4	-0.73	-1.04	2.06	1.97
1998-05-04	-2.96	-1.1	-1.3	-2.46	1.34	1.51
1998-05-11	-2.62	-0.88	-1.15	-2.06	1.12	1.49
1998-05-18	-2.33	-0.67	-1.11	-1.68	1.31	1.6
1998-05-25	-2.73	-0.98	-1.35	-2.64	0.63	1.12
1998-06-01	-3.08	-1.48	-1.41	-3.46	0.12	0.85
1998-06-08	-3.06	-1.77	-1.49	-3.92	-0.39	0.59
1998-06-15	-2.99	-1.62	-1.34	-3.99	-0.37	0.59
1998-06-22	-3.41	-2.2	-1.69	-4.74	-0.88	0.25
1998-06-26	-2.83	-1.56	-1.32	-3.71	-0.38	0.52
1998-06-29	-2.81	-1.47	-1.32	-3.66	-0.51	0.54
1998-07-06	-3.85	-2.62	-2.1	-5.5	-1.26	-0.04
1998-07-13	-4.58	-3.2	-2.52	-6.98	-2.27	-0.52
1998-07-20	-4.57	-3.39	-2.69	-7.37	-2.85	-0.83
1998-07-27	-3.83	-2.71	-2.1	-6.2	-2.43	-0.52
1998-08-03	-3.71	-2.62	-2.08	-5.91	-2.33	-0.46
1998-08-10	-4.16	-3.24	-2.37	-6.93	-2.92	-0.86
1998-08-17	-4.24	-3.37	-2.39	-7.25	-3.54	-1
1998-08-24	-4.16	-3.49	-2.35	-7.4	-3.64	-1.12
1998-08-31	-3.46	-2.89	-1.87	-6.37	-3.46	-0.83
1998-09-07	-3.14	-2.71	-1.62	-5.92	-3.16	-0.72
1998-09-14	-3.14	-2.81	-1.7	-5.99	-3.31	-0.81
1998-09-21	-2.74	-2.43	-1.49	-5.37	-3.25	-0.62
1998-09-28	-2.46	-2.18	-1.12	-4.79	-2.68	-0.39
1998-10-05	-2.25	-1.99	-0.98	-4.37	-2.48	-0.28
1998-10-12	-2.2	-1.89	-1.02	-4.25	-2.39	-0.21
1998-10-19	-1.97	-1.71	-0.88	-3.77	-2.18	-0.06
1998-10-26	-1.87	-1.62	-0.64	-3.54	-2.12	0.05
1998-11-02	-1.85	-1.6	-0.59	-3.41	-1.98	0.15
1998-11-09	-1.7	-1.47	-0.46	-3.23	-1.74	0.25
1998-11-16	-1.6	-1.29	-0.35	-2.92	-1.64	0.34
1998-11-23	-1.62	-1.39	-0.32	-2.73	-1.39	0.51
1998-11-30	-1.67	-1.48	-0.33	-2.64	-1.18	0.63
1998-12-07	-1.83	-1.85	-0.34	-2.54	-0.76	0.82
1998-12-14	-1.78	-1.81	-0.27	-2.35	-0.62	1.02
1998-12-21	-1.85	-1.79	-0.28	-2.31	-0.47	1.08
1998-12-28	-1.98	-1.85	-0.31	-2.35	-0.35	1.12
1999-01-04	-1.98	-1.94	-0.3	-2.33	-0.22	1.24
1999-01-11	-2.08	-1.99	-0.34	-2.31	0.01	1.34
1999-01-18	-2.14	-2	-0.34	-2.29	0.13	1.43
1999-01-25	-2.14	-1.89	-0.33	-2.35	0.27	1.46
1999-02-01	-2.29	-1.85	-0.3	-2.48	0.28	1.47
1999-02-08	-2.14	-1.6	-0.17	-2.27	0.42	1.55
1999-02-15	-1.95	-1.3	-0.03	-2	0.54	1.53
1999-02-22	-1.98	-1.25	0.05	-1.99	0.69	1.6
1999-03-01	-2.06	-1.18	0.03	-2	0.78	1.67
1999-03-08	-1.89	-0.96	0.24	-1.85	0.93	1.64
1999-03-15	-2.06	-1.01	0.1	-1.87	1.12	1.64
1999-03-22	-1.99	-0.84	0.23	-1.6	1.4	1.79
1999-03-29	-1.89	-0.64	0.25	-1.37	1.77	1.92
1999-04-05	-1.87	-0.46	0.27	-1.18	1.87	1.89
1999-04-12	-1.87	-0.38	0.17	-1.53	1.74	1.62
1999-04-19	-1.87	-0.26	0.14	-1.33	1.89	1.67
1999-04-26	-2.08	-0.5	-0.13	-1.79	1.58	1.4
1999-05-03	-2.37	-0.82	-0.28	-2.39	1.2	1.14
1999-05-10	-2.58	-1.12	-0.53	-2.94	0.63	0.88
1999-05-17	-2.71	-1.35	-0.7	-3.45	0.04	0.64
1999-05-24	-2.25	-0.92	-0.49	-2.73	0.43	0.83
1999-05-31	-2.95	-1.79	-0.99	-3.94	-0.21	0.36
1999-06-07	-3.54	-2.5	-1.55	-5.29	-1.17	-0.11
1999-06-14	-3.1	-2	-1.19	-4.5	-0.93	0.12
1999-06-21	-3.1	-2.22	-1.48	-4.71	-1.19	-0.07
1999-06-28	-2.16	-1.11	-0.84	-2.91	-0.08	0.49
1999-06-30	-1.93	-0.76	-0.61	-2.31	0.44	0.71
1999-07-02	-1.89	-0.56	-0.55	-2.06	0.67	0.89
1999-07-03	-2.1	-1.04	-0.69	-2.43	0.44	0.71
1999-07-05	-2.64	-1.73	-1.09	-3.37	0.01	0.5
1999-07-12	-2.68	-1.5	-1.12	-3.54	-0.12	0.42
1999-07-19	-2.52	-1.27	-1.03	-3.27	0.12	0.46
1999-07-26	-3.5	-2.33	-1.85	-4.92	-0.79	-0.05
1999-08-02	-3.69	-2.56	-1.95	-5.5	-1.39	-0.36
1999-08-09	-3.81	-2.89	-2.08	-5.87	-1.78	-0.55
1999-08-16	-3.39	-2.81	-1.87	-5.48	-1.55	-0.5
1999-08-23	-3	-2.08	-1.54	-4.86	-1.41	-0.37
1999-08-30	-2.6	-1.71	-1.3	-4.16	-1.02	-0.12
1999-09-01	-2.52	-1.76	-1.24	-3.99	-0.92	-0.11
1999-09-06	-2.77	-1.98	-1.4	-4.41	-1.1	-0.2
1999-09-13	-3.23	-2.39	-1.79	-5.29	-1.62	-0.52
1999-09-20	-2.66	-1.83	-1.37	-4.54	-1.39	-0.26
1999-09-27	-2.04	-1.34	-0.99	-3.6	-1.25	-0.06
1999-10-04	-1.87	-1.15	-0.86	-3.41	-1.18	0.02
1999-10-11	-1.89	-1.17	-0.76	-3.35	-1.12	0.08
1999-10-18	-1.58	-1.11	-0.51	-2.73	-0.86	0.32
1999-10-20	-1.53	-1.06	-0.41	-2.6	-0.67	0.39
1999-10-25	-1.53	-1.09	-0.42	-2.6	-0.7	0.37
1999-11-01	-1.39	-0.99	-0.32	-2.39	-0.56	0.5
1999-11-15	-1.15	-0.86	-0.1	-1.81	-0.14	0.77
1999-11-29	-1.08	-0.91	0.13	-1.39	0.35	1.11
1999-12-13	-1.12	-0.91	0.21	-1.26	0.68	1.33
1999-12-27	-1.37	-1.19	0.16	-1.35	0.82	1.5
2000-01-17	-2.02	-1.62	-0.03	-1.72	1.14	1.62
2000-02-14	-2.35	-1.62	-0.19	-1.97	1.52	1.81
2000-03-13	-2.35	-1.23	-0.04	-1.99	1.81	1.85
2000-04-10	-2.12	-0.7	-0.02	-2.31	1.12	1.35
2000-05-15	-2.96	-1.93	-1.09	-4.57	-0.78	0.18
2000-05-22	-2.96	-2.08	-1.15	-4.91	-1.37	-0.11
2000-06-19	-3.52	-2.77	-1.46	-5.75	-2.12	-0.3
2000-07-10	-4.16	-3.66	-2	-7.54	-3.56	-1
2000-08-14	-3.99	-4.08	-2.02	-8.1	-4.96	-1.29
2000-09-18	-2.91	-3.5	-1.47	-6.11	-4.12	-0.86
2000-10-16	-2.46	-3.06	-0.96	-5.04	-3.49	-0.38
2000-11-13	-2.39	-3.1	-0.88	-4.2	-2.52	0.17
2000-12-25	-2.64	-2.79	-0.71	-3.39	-0.89	0.81
2001-01-15	-2.75	-2.73	-0.66	-3.31	-0.31	1.12
2001-02-12	-2.87	-2.33	-0.6	-2.96	0.64	1.41
2001-03-12	-2.31	-1.39	-0.17	-2.2	1.2	1.53
2001-04-10	-2.16	-1.1	-0.27	-2.7	0.6	1.05
2001-05-14	-2.7	-1.62	-0.77	-3.58	0	0.59
2001-06-11	-2.83	-2.12	-1.14	-4.5	-1.31	0.06
2001-07-09	-4.45	-3.89	-2.29	-7.58	-3.2	-1.05
2001-08-13	-3.39	-3.54	-1.69	-6.58	-3.74	-1.07
2001-09-17	-2.96	-3.46	-1.52	-6.15	-3.96	-1.05
2001-10-15	-2.27	-2.85	-1	-4.82	-3.43	-0.56
2001-11-05	-2.18	-2.85	-0.88	-4.33	-3	-0.22
2001-12-10	-2.52	-3.23	-0.63	-3.74	-1.74	0.53
2002-01-14	-2.52	-2.56	-0.48	-3.35	-0.52	0.99
2002-02-18	-2.43	-1.96	-0.31	-2.83	0.43	1.26
2002-03-18	-2.12	-1.17	-0.11	-2.08	1.27	1.39
2002-04-15	-2.22	-1.16	-0.3	-2.43	1.07	1.07
2002-05-13	-2.33	-1.01	-0.44	-2.5	0.98	1.1
2002-06-17	-4.08	-3.06	-1.87	-6.32	-2	-0.45
2002-07-15	-4.5	-3.85	-2.5	-7.12	-2.6	-0.94
2002-08-21	-3.46	-3.16	-1.85	-5.96	-2.74	-0.89
2002-09-11	-3.41	-3.2	-1.98	-6.37	-3.43	-1.1
2002-10-10	-2.1	-2	-0.89	-4.16	-2.5	-0.41
2002-11-11	-1.67	-1.73	-0.34	-2.85	-1.39	0.3
[truncated: 81 more rows]
